# Supplementary material for: Identification of a common haplotype in carriers of rob(1;29) in 32 Italian cattle breeds
Source: Sci Rep. 2024 Jan 24;14:2057. doi: 10.1038/s41598-023-46341-3 (PMC10808231; doi:10.1038/s41598-023-46341-3)
Supplement: Supplementary file 1 — Supplementary Table S1. [file 41598_2023_46341_MOESM1_ESM.xlsx]

## Sheet: Dataset 1
Breed	Cytogenetic diagnosis	BovineHD2900000027	BovineHD2900000037	BovineHD2900000046	ARS-BFGL-NGS-69761	Hapmap58534-rs29018685	BovineHD2900000106	Hapmap32312-BTA-140265	Hapmap40571-BTA-66487	BovineHD2900000144	Hapmap27591-BTA-140252	BovineHD2900000173	ARS-BFGL-NGS-105673	BovineHD2900000209	BovineHD2900000219	BovineHD2900000225	BovineHD2900000234	ARS-BFGL-NGS-17668	Hapmap46856-BTA-64855	BovineHD2900000265	BovineHD2900000277	BovineHD2900000322	BTA-94010-no-rs	BovineHD2900000374	BTB-01373902	BovineHD2900000421	BovineHD2900000432	BovineHD2900000438	BovineHD4100018783	ARS-BFGL-NGS-8631	BovineHD2900000522	Hapmap44268-BTA-66621	ARS-BFGL-NGS-118188	BovineHD2900000612	BovineHD2900000656	ARS-BFGL-NGS-34508	BovineHD2900000721	BovineHD2900000762	Hapmap48839-BTA-65003	Hapmap41324-BTA-65017	BovineHD2900000810	ARS-BFGL-NGS-46634	BovineHD2900000878	BovineHD2900014976	BovineHD2900000900	BovineHD2900000932	BovineHD2900000956	UA-IFASA-9495	BovineHD2900000991
MRM	Hom	1	1	1	1	1	1	1	1	1	1	1	1	1	1	1	1	1	1	1	1	1	1	1	1	1	1	1	1	1	1	1	1	1	1	1	1	1	1	1	1	1	1	1	1	1	1	1	1
CHIAN	Het	1	1	1	1	1	1	1	1	1	1	1	1	1	1	1	1	1	1	1	1	1	1	1	1	1		1	1	1	1	1	1	1	1	1	1	1	1	1	1	1	1	1	1	1	1	1	1
CHIAN	Het	1	1	1	1	1	1	1	1	1	1	1	1	1	1	1	1	1	1	1	1	1	1	1	1	1		1	1	1	1	1	1	1	1	1	1	1	1	1	1	1	1	1	1	1	1	1	1
CHIAN	Het	1	1	1	1	1	1	1	1	1	1	1	1	1	1	1	1	1	1	1	1	1	1	1	1	1	1	1	1	1	1	1	1	1	1	1	1	1	1	1	1	1	1	1	1	1	1	1	1
MARCH	Het	1	1	1	1	1	1	1	1	1	1	1	1	1	1	1	1	1	1	1	1	1	1	1	1	1	1	1	1	1	1	1	1	1	1	1	1	1	1	1	1	1	1	1	1	1	1	1	1
MARCH	Het	1	1	1	1	1	1	1	1	1	1	1	1	1	1	1	1	1	1	1	1	1	1	1	1	1	1	1	1	1	1	1	1	1	1	1	1	1	1	1	1	1	1	1	1	1	1	1	1
MARCH	Het	1	1	1	1	1	1	1	1	1	1	1	1	1	1	1	1	1	1	1	1	1	1	1	1	1	1	1	1	1	1	1	1	1	1	1	1	1	1	1	1	1	1	1	1	1	1	1	1
MARCH	Het	1	1	1	1	1	1	1	1	1	1	1	1	1	1	1	1	1	1	1	1	1	1	1	1	1	1	1	1	1	1	1	1	1	1	1	1	1	1	1	1	1	1	1	1	1	1	1	1
MARCH	Het	1	1	1	1	1	1	1	1	1	1	1	1	1	1	1	1	1	1	1	1	1	1	1	1	1	1	1	1	1	1	1	1	1	1	1	1	1	1	1	1	1	1	1	1	1	1	1	1
MARCH	Het	1	1	1	1	1	1	1	1	1	1	1	1	1	1	1	1	1	1	1	1	1	1	1	1	1	1	1	1	1	1	1	1	1	1	1	1	1	1	1	1	1	1	1	1	1	1	1	1
MARCH	Het	1	1	1	1	1	1	1	1	1	1	1	1	1	1	1	1	1	1	1	1	1	1	1	1	1	1	1	1	1	1	1	1	1	1	1	1	1	1	1	1	1	1	1	1	1	1	1	1
MARCH	Het	1	1	1	1	1	1	1	1	1	1	1	1	1	1	1	1	1	1	1	1	1	1	1	1	1	1	1	1	1	1	1	1	1	1	1	1	1	1	1	1	1	1	1	1	1	1	1	1
MARCH	Het	0	1	1	1	1	1	1	1	1	1	1	1	1	1	1	1	1	1	1	1	1	1	1	1	1	1	1	1	1	1	1	1	1	1	1	1	1	1	1	1	1	1	1	1	1	1	1	1
MARCH	Het	1	1	1	1	1	1	1	1	1	1	1	1	1	1	1	1	1	1	1	1	1	1	1	1	1	1	1	1	1	1	1	1	1	1	1	1	1	1	1	1	1	1	1	1	1	1	1	1
MARCH	Het	1	1	1	1	1	1	1	1	1	1	1	1	1	1	1	1	1	1	1	1	1	1	1	1		1	1	1	1	1	1	1	1	1	1	1	1	1	1	1	1	1	1	1	1	1	1	1
MARCH	Het	1	1	1	1	1	1	1	1	1	1	1	1	1	1	1	1	1	1	1	1	1	1	1	1	1	1	1	1	1	1	1	1	1	1	1	1	1	1	1	1	1	1	1	1	1	1	1	1
MARCH	Het	1	1	1	1	1	1	1	1	1	1	1	1	1	1	1	1	1	1	1	1	1	1	1	1	1	1	1	1	1	1	1	1	1	1	1	1	1	1	1	1	1	1	1	1	1	1	1	1
MRM	Het	1	1		1	1	1	1	1	1	1	1	1	1	1	1	1	1	1	1	1	1	1	1	1	1	1	1	1	1	1	1	1	1	1	1	1	1	1	1	1	1	1	1	1	1	1	1	1
MRM	Het	1	1	1	1	1	1	1	1	1	1	1	1	1	1	1	1	1	1	1	1	1	1	1	1	1	1	1	1	1	1	1	1	1	1	1	1	1	1	1	1	1	1	1	1	1	1	1	1
MRM	Het	1	1	1	1	1	1	1	1	1	1	1	1	1	1	1	1	1	1	1	1	1	1	1	1	1	1	1	1	1	1	1	1	1	1	1	1	1	1	1	1	1	1	1	1	1	1	1	1
MRM	Het	1	1	1	1	1	1	1	1	1	1	1	1	1	1	1	1	1	1	1	1	1	1	1	1	1	1	1	1	1	1	1	1	1	1	1	1	1	1	1	1	1	1	1	1	1	1	1	1
MRM	Het	1	1	1	1	1	1	1	1	1	1	1	1	1	1	1	1	1	1	1	1	1	1	1	1		1	1	1	1	1	1	1	1	1	1	1	1	1	1	1	1	1	1	1	1	1	1	1
MRM	Het	1	1	1	1	1	1	1	1	1	1	1	1	1	1	1	1	1	1	1	1	1	1	1	1		1	1	1	1	1	1	1	1	1	1	1	1	1	1	1	1	1	1	1	1	1	1	1
MRM	Het		1	1	1	1	1	1	1	1	1	1	1	1	1	1	1	1	1	1	1	1	1	1	1	1	1	1	1	1	1	1	1	1	1	1	1	1	1	1	1	1	1	1	1	1	1	1	1
POD	Het	1	1	1	1	1	1	1	1	1	1	1	1	1	1	1	1	1	1	1	1	1	1	1	1	1	1	1	1	1	1	1	1	1	1	1	1	1	1	1	1	1	1	1	1	1	1	1	1
POD	Het	1	1	1	1	1	1	1	1	1	1	1	1	1	1	1	1	1	1	1	1	1	1	1	1	1	1	1	1	1	1	1	1	1	1	1	1	1	1	1	1	1	1	1	1	1	1	1	1
POD	Het	1	1	1	1	1	1	1	1	1	1	1	1	1	1	1	1	1	1	1	1	1	1	1	1	1	1	1	1	1	1	1	1	1	1	1	1	1	1		1	1	1	1	1	1	1	1	1
POD	Het	1	1	1	1	1	1	1	1	1	1	1	1	1	1	1	1	1	1	1	1	1	1	1	1	1	1	1	1	1	1	1	1	1	1	1	1	1	1	1	1	1	1	1	1	1	1	1	1
POD	Het	1	1		1	1	1	1	1	1	1	1	1	1	1	1	1	1	1	1	1	1	1	1	1	1	1	1	1	1	1	1	1	1	1	1	1	1	1	1	1	1	1	1	1	1	1	1	1
POD	Het	1	1		1	1	1	1	1	1	1	1	1	1	1	1	1	1	1	1	1	1	1	1	1	1	1	1	1	1	1	1	1	1	1	1	1	1	1	1	1	1	1	1	1		1	1	1
POD	Het	1	1	1	1	1	1	1	1	1	1	1	1	1	1	1	1	1	1	1	1	1	1	1	1		1	1	1	1	1	1	1	1	1	1	1	1	1	1	1	1	1	1	1	1	1	1	1
POD	Het	1	1	1	1	1	1	1	1	1	1	1	1	1	1	1	1	1	1	1	1	1	1	1	1	1	1	1	1	1	1	1	1	1	1	1	1	1	1	1	1	1	1	1	1	1	1	1	1
POD	Het	1	1	1	1	1	1	1	1	1	1	1	1	1	1	1	1	1	1	1	1	1	1	1	1		1	1	1	1	1	1	1	1	1	1	1	1	1	1	1	1	1	1	1	1	1	1	1
POD	Het	1	1	1	1	1	1	1	1	1	1	1	1	1	1	1	1	1	1	1	1	1	1	1	1		1	1	1	1	1	1	1	1	1	1	1	1	1	1	1	1	1	1	1	1	1	1	1
POD	Het	1	1	1	1	1	1	1	1	1	1	1	1	1	1	1	1	1	1	1	1	1	1	1	1	1	1	1	1	1	1	1	1	1	1	1	1	1	1	1	1	1	1	1	1	1	1	1	1
POD	Het	1	1	1	1	1	1	1	1	1	1	1	1	1	1	1	1	1	1	1	1	1	1	1	1	1	1	1	1	1	1	1	1	1	1	1	1	1	1	1	1	1	1	1	1	1	1	1	1
POD	Het	1	1	1	1	1	1	1	1	1	1	1	1	1	1	1	1	1	1	1	1	1	1	1	1	1	1	1	1	1	1	1	1	1	1	1	1	1	1	1	1	1	1	1	1	1	1	1	1
POD	Het	1	1		1	1	1	1	1	1	1	1	1	1	1	1	1	1	1	1	1	1	1	1	1	1	1	1	1	1	1	1	1	1	1	1	1	1	1	1	1	1	1	1	1	1	1	1	1
RMG	Het	1	1	1	1	1	1	1	1	1	1	1	1	1	1	1	1	1	1	1	1	1	1	1	1	1	1	1	1	1	1	1	1	1	1	1	1	1	1	1	1	1	1	1	1	1	1	1	1
RMG	Het	1	1	1	1	1	1	1	1	1	1	1	1	1	1	1	1	1	1	1	1	1	1	1	1	1	1	1	1	1	1	1	1	1	1	1	1	1	1	1	1	1	1	1	1		1	1	1
RMG	Het	1	1	1	1	1	1	1	1	1	1	1	1	1	1	1	1	1	1	1	1	1	1	1	1	1	1	1	1	1	1	1	1	1	1	1	1	1	1	1	1	1	1	1	1	1	1	1	1
RMG	Het	1	1	1	1	1	1	1	1	1	1	1	1	1	1	1	1	1	1	1	1	1	1	1	1	1	1	1	1	1	1	1	1	1	1	1	1	1	1	1	1	1	1	1	1	1	1	1	1
RMG	Het	1	1	1	1	1	1	1	1	1	1	1	1	1	1	1	1	1	1	1	1	1	1	1	1	1	1	1	1	1	1	1	1	1	1	1	1	1	1	1	1	1	1	1	1	1	1	1	1
RMG	Het	1	1	1	1	1	1	1	1	1	1	1	1	1	1	1	1	1	1	1	1	1	1	1	1	1	1	1	1	1	1	1	1	1		1	1	1	1	1	1	1	1	1	1	1	1	1	1
RMG	Het	1	1	1	1	1	1	1	1	1	1	1	1	1	1	1	1	1	1	1	1	1	1	1	1	1	1	1	1	1	1	1	1	1	1	1	1	1	1	1	1	1	1	1	1	1	1	1	1
RMG	Het	1	1	1	1	1	1	1	1	1	1	1	1	1	1	1	1	1	1	1	1	1	1	1	1		1	1	1	1	1	1	1	1	1	1	1	1	1	1	1	1	1	1	1	1	1	1	1
RMG	Het	1	1	1	1	1	1	1	1	1	1	1	1	1	1	1	1	1	1	1	1	1	1	1	1	1		1	1	1	1	1	1	1	1	1	1	1	1	1	1	1	1	1	1	1	1	1	1
RMG	Het	1	1	1	1	1	1	1	1	1	1	1	1	1	1	1	1	1	1	1	1	1	1	1	1		1	1	1	1	1	1	1	1	1	1	1	1	1	1	1	1	1	1	1	1	1	1	1
CHIAN	Clear	1	1	1	1	1	1	0	0	0	1	1	1	0	1	1	1	0	1	1	1	1	1	1	1	1	1	1	1	1	1	1	0	1	1	1	1	1	1	1	1	0	1	1	1	1	1	1	1
CHIAN	Clear	1	1	1	1	1	1	0	1	0	1	1	1	1	0	0	0	0	1	1	1	1	1	1	1	1	1	1	1	1	0	1	1	1	1	1	1	1	1	1	1	0	1	1	1	1	1	1	1
CHIAN	Clear	1	0	0	1	1	1	0	0	0	1	1	1	1	0	0	0	0	1	1	1	0	1	1	0	1		1	1	0	1	0	1	1	0	1	1	1	1	1	0	1	1	1	0	1	0	0	0
CHIAN	Clear	1	1	1	1	1	1	1	1	0	1	1	1	0	1	1	1	0	1	1	1	1	1	1	1	1	1	1	1	1	1	1	1	0	1	1	1	1	1	1	1	0	0	1	1	1	1	1	1
CHIAN	Clear	1	1	1	1	1	1	0	1	0	1	1	1	1	0	0	0	0	1	0	1	1	1	1	0	1	1	1	0	1	1	0	1	1	0	1	1	1	1	1	1	1	0	1	1	1	1	0	1
CHIAN	Clear	1	0	0	1	1	0	0	1	0	1	1	1	1	0	0	1	1	1	1	1	0	1	1	1	1	1	1	1	1	1	0	1	1	1	0	1	1	1	1	0	1	1	1	0	1	1	1	0
CHIAN	Clear	1	1		1	1	1	0	1	0	1	1	1	1	0	0	0	0	1	1	1	1	1	1	1	1	1	1	1	1	0	1	1	1	1	1	1	1	1	1	1	1	1	1	1	1	1	1	1
CHIAN	Clear	1	1	1	1	1	1	0	1	0	1	1	1	1	0	1	1	1	1	1	1	0	1	1	1	0	1	1	1	1	1	1	1	1	1	0	1	1	1	1	1	1	1	1	1	1	1	1	1
CHIAN	Clear	1	1		1	1	1	0	1	0	1	1	1	0	1	1	1	0	1	1	1	1	1	1	1	1	1	1	1	1	1	1	1	0	0	1	1	1	1	1	1	0	1	1	1		1	0	1
CHIAN	Clear	1	1	1	1	1	1	0	1	0	1	0	0	0	0	1	1	1	1	1	1	1	1	1	0	1	1	1	0	1	1	0	1	0	0	1	1	1	1	1	1	0	1	1	1	1	1	1	1
CHIAN	Clear	1	1	1	0	1	1	0	0	0	1	0	1	0	1	1	1	0	1	1	1	1	1	1	1	1	1	1	1	1	1	1	1	1	1	1	1	1	0	1	1	0	0	1	0	1	1	1	0
CHIAN	Clear	1	0		1	0	1	0	1	0	1	1	1	0	1	1	1	0	1	1	0	1	0	0	1	1	1	0	1	0	1	1	1	0	0	0	1	1	0	1	1	1	1	1	1	1	1	1	0
CHIAN	Clear	1	1	1	1	1	1	0	0	0	1	1	1	0	1	1	1	0	1	1	1	1	1	1	1	1	1	1	1	0	1	0	1	1	1	0	1	1	1	1	1	1		1	1	1	1	1	1
CHIAN	Clear	1	1	1	1	1	1	0	1	0	1	1	1	1	1	1	1	0	1	1	1	1	1	0	1	1	1	0	1	0	1	1	1	1	1	1	0	0	0	1	0	1	1	1	1	1	1	1	0
CHIAN	Clear	1	1		0	1	1	0	0	0	1	0	1	0	1	1	1	0	1	1	1	1	1	0	1	1	1	0	1	0	1	1	1	0	1	0	1	1	1	1	1	1	0	1	0	1	1	1	0
CHIAN	Clear	1	1	1	1	1	1	0	0	0	1	1	1	0	1	1	1	0	1	1	1	1	1	0	1	1	1	1	1	0	1	1	1	1	1	1	0	1	1	1	0	0	1	1	1	0	0	0	1
CHIAN	Clear	1	0	0	1	1	0	0	1	0	1	1	1	1	0	0	0	1	1	1	1	1	0	1	0	1	1	1	1	1	1	1	1	0	0	0	1	1	1	1	0	0	1	1	0	1	0	0	0
CHIAN	Clear	1	1	1	1	1	0	0	0	0	1	1	1	0	1	1	1	0	1	1	0	1	0	0	1	1	1	0	1	0	1	1	1	0	0	1	1	1	1	1	1	0	1	1	1	1	0	1	1
CHIAN	Clear	1	0	1	1	0	0	0	0	0	1	1	1	0	1	1	1	0	1	1	0	1	0	0	1	1	1	0	1	0	1	1	1	1	1	1	1	1	0	1	1	1	1	1	0	1	1	1	0
CHIAN	Clear	1	1	0	0	1	1	0	1	0	1	0	0	0	0	0	0	0	1	0	1	1	1	1	0	1	1	1	0	0	1	0	1	0	1	0	1	1	1	1	1	0	1	1	1	1	1	1	1
CHIAN	Clear	1	0	1	1	0	0	0	0	0	1	1	1	0	1	1	1	0	1	1	0	1	0	0	1	1	1	0	1	0	1	1	0	1	1	1	1	1	0	1	0	1	0	1	0	1	1	1	0
CHIAN	Clear	1	1	1	1	1	1	0	1	0	1	0	0	0	0	1	1	1	1	1	1	1	1	1	0	1	1	1	0	1	1	0	1	0	0	1	1	1	1	1	1	0	1	1	1	1	1	1	1
MARCH	Clear	1	0	1	1	0	1	0	0	0	1	1	1	1	1	1	1	0	1	1	1	1	0	1	1	1		1	0	1	0	1	1	0	1	1	1	1	1	1	0	1	1	1	1	0	1	0	1
MARCH	Clear	1	0	0	0	1	0	0	0	0	1	1	0	1	0	0	0	1	1	0	1	1	1	0	1	1	1	0	1	0	1	1	0	1	1	1	1	1	0	1	1	0	0	1	0	1	0	0	1
MARCH	Clear	1	0		1	1	0	0	0	0	1	1	1	0	1	1	1	0	1	1	1	1	0	0	1	1	1	1	1	0	1	1	1	1	1	1	1	1	1	1	0	1	1	1	1		0	0	1
MARCH	Clear	1	0	1	1	0	0	0	0	0	1	1	1	1	1	1	1	1	1	1	1	1	1	1	1	1	1	1	1	1	1	1	1	0	0	0	1	1	0	1	1	0	0	1	0	1	1	1	1
MARCH	Clear	1	0	0	1	1	1	0	0	0	1	1	1	1	0	0	0	1	1	1	1	1	1	0	0	1	1	1	1	1	1	1	1	1	1	1	1	1	1	1	0	1	1	1	1	1	1	1	1
MARCH	Clear	1	0		1	0	0	0	0	0	1	1	1	0	1	1	1	0	1	1	0	1	0	0	1	1	1	0	1	0	1	1	1	0	0	0	1	1	0	1	1	0	0	1	0	1	0	1	1
MARCH	Clear	1	0	1	1	0	1	0	0	0	1	1	1	1	1	1	1	0	1	1	1	1	0	1	1	1	1	1	0	1	0	1	1	0	1	1	1	1	1	1	0	1	1	1	1	0	1	0	1
MARCH	Clear	1	0	1	1	0	1	0	0	0	1	1	1	0	1	1	1	0	1	1	1	1	1	0	1	1	1	1	1	0	1	1	1	1	1	1	0	1	1	1	0	0	1	1	1	1	1	1	1
MARCH	Clear	1	0	1	1	0	1	0	0	0	1	1	1	1	1	1	1	0	1	1	1	1	0	1	1	1	1	1	0	1	0	1	1	0	1	1	1	1	1	1	0	1	1	1	1	0	1	0	1
MARCH	Clear	1	0		0	1	1	0	0	0	1	0	0	1	1	1	1	0	1	1	1	1	1	0	0	1	1	1	0	0	1	1	1	1	1	1	1	1	0	1	0	0	0	1	0	1	1	1	1
MARCH	Clear	1	0	1	1	0	0	0	0	0	1	1	1	0	1	1	1	0	1	1	0	1	0	0	1	1	0	1	0	0	0	1	1	0	0	1	0	1	1	1	0	0	1	1	1	0	0	0	1
MARCH	Clear	1	0	0	1	1	1	0	1	0	1	1	0	0	0	0	0	0	1	1	1	1	1	0	1	1	1	1	1	1	1	1	1	1	1	1	0	1	0	1	0	1	1	1	1	1	1	1	1
MARCH	Clear	1	0	1	1	1	0	0	0	0	1	1	1	0	1	1	1	0	1	1	1	1	0	0	1	1	1	1	1	1	1	1	1	0	1	1	0	1	1	1	0	1	1	1	1	1	1	1	1
MARCH	Clear	1	0	0	1	0	0	0	0	0	1	1	1	1	0	1	1	1	1	1	1	1	1	1	1	0	1	1	0	1	1	1	1	1	0	1	1	1	0	1	1	1	1	1	1	1	1	1	1
MARCH	Clear	1	0	0	1	1	0	0	0	0	1	0	0	0	0	0	0	0	1	0	1	0	1	1	1	0	1	1	0	0	0	1	0	1	0	1	0	0	0	1	0	1	1	1	1	1	1	1	0
MARCH	Clear	1	0	0	0	1	0	0	0	0	1	1	1	1	0	1	1	0	1	1	1	1	0	0	1	1	1	1	1	1	1	1	1	1	1	1	1	1	1	1	0	1	1	1	1	1	1	1	1
MARCH	Clear	1	0	0	1	1	1	0	1	0	1	0	0	0	0	0	0	0	1	0	1	1	1	0	1	1	1	0	1	0	1	1	1	1	1	1	1	1	0	1	0	1	1	1	0	1	1	0	1
MARCH	Clear	1	0	0	0	1	0	0	0	0	1	1	0	0	0	0	0	0	1	1	1	1	1	0	0	1	1	0	1	1	1	1	1	1	1	1	1	1	0	1	0	1	0	1	0	1	1	1	1
MARCH	Clear	1	1	0	1	1	1	0	0	0	1	1	1	0	1	1	1	0	1	1	1	1	0	0	1	1	1	1	1	0	1	0	1	1	1	1	1	1	1	1	0	1	0	1	0	1	0	1	1
MARCH	Clear	1	1	1	1	1	1	0	0	0	1	0	1	1	0	0	0	0	1	1	1	0	1	1	1	0	1	1	0	0	1	1	1	1	0	1	1	0	0	1	0	1	1	1	1	1	1	1	1
MARCH	Clear	1	1	1	1	0	1	0	0	0	1	1	1	0	1	1	1	0	1	1	1	1	1	0	1	1	1	1	1	0	1	1	1	1	0	1	0	1	1	1	0	0	1	1	1	0	0	1	1
MRM	Clear	1	0	0	1	1	1	0	1	1	1	1	1	0	1	1	1	1	1	0	1	0	0	1	1	0	1	1	1	0	1	1	1	1	1	0	1	1	1	1	1	0	1	1	1	1	1	1	1
MRM	Clear	1	0	0	1	0	1	0	0	0	1	1	1	1	0	1	1	1	1	0	1	0	1	0	1	1	1	1	1	0	1	1	0	1	1	1	1	1	1	1	0	0	0	1	0	1	1	1	1
MRM	Clear	1	1		1	0	1	0	1	1	1	0	0	0	0	1	1	1	1	0	1	0	1	1	1	1	0	1	1	0	1	1	1	1	1	1	1	1	1	1	1	0	1	1	1		1	1	1
MRM	Clear	1	0	0	1	0	0	0	0	0	1	0	0	0	0	1	1	0	1	0	1	0	1	0	0	1	0	1	1	0	1	1	0	1	1	1	1	0	0	1	0	0	0	1	0	1	0	0	0
MRM	Clear	1	0	0	1	0	1	0	0	0	1	1	1	1	0	1	1	1	1	0	1	0	1	0	1	1	1	1	1	0	1	1	0	1	1	1	1	1	1	1	0	0	0	1	0	1	1	1	1
MRM	Clear	1	1	0	1	0	1	0	1	1	1	0	0	0	0	1	1	1	1	0	1	0	1	1	1	0	1	1	1	1	1	1	1	1	1	1	1	1	1	1	1	0	1	1	1	1	1	1	1
MRM	Clear	1	1	0	1	0	1	0	1	1	1	0	0	0	0	1	1	1	1	0	1	0	1	1	1	1	0	1	1	0	1	1	1	1	1	1	1	1	1	1	1	0	1	1	1	1	1	1	1
MRM	Clear	1	0	0	1	1	1	0	1	1	1	1	1	1	0	1	1	1	1	0	1	0	0	1	1	0	1	1	1	0	1	1	1	1	1	0	1	1	1	1	1	0	1	1	1	1	1	1	1
MRM	Clear	1	1	0	1	0	1	0	1	1	1	1	1	1	1	1	1	1	1	1	0	1	0	1	1	1	1	0	0	1	1	0	0	1	1	1	1	0	1	1	0	1	1	1	1	1	1	1	0
MRM	Clear	1	1	0	1	0	1	0	0	0	1	1	1	1	1	1	1	0	1	1	1	1	1	0	1	1	1	1	1	1	1	0	0	1	1	0	1	1	1	1	1	0	1	1	1	1	0	0	0
MRM	Clear	1	0	0	1	0	1	0	1	0	1	1	1	1	0	1	1	1	1	0	1	0	1	0	1	1	1	1	1	0	1	1	1	1	1	1	1	1	0	1	0	0	0	1	0	1	1	1	0
MRM	Clear	1	0	0	1	0	0	0	0	0	1	0	0	0	0	1	1	1	1	1	1	0	1	1	0	1	1	1	1	0	1	1	1	1	1	1	1	1	1	1	0	0	1	1	1	1	1	1	0
MRM	Clear	1	1	1	1	1	1	0	1	0	1	0	0	0	0	1	1	1	1	1	1	1	1	1	1	0	1	1	0	0	1	0	1	0	1	1	1	1	1	1	1	1	1	0	1	1	1	1	1
MRM	Clear	1	1	0	1	1	0	0	0	0	1	1	1	1	0	1	1	1	1	0	1	0	1	0	0	1	1	1	1	0	1	1	0	1	1	1	1	1	0	1	0	1	0	1	0	1	0	1	0
MRM	Clear	1	1	0	1	0	1	0	1	1	1	1	1	1	0	0	0	1	1	0	1	1	1	1	1	1	0	1	1	1	1	1	1	1	1	1	1	1	1	1	1	0	1	1	1	1	1	1	1
MRM	Clear	1	0	0	1	1	1	0	0	0	1	1	1	1	0	0	1	1	1	0	1	1	1	0	1	1	0	1	1	1	0	0	0	1	1	1	1	1	1	1	1	0	1	1	1	1	1	1	1
MRM	Clear	1	0	0	1	0	1	0	1	1	1	1	1	1	0	1	1	1	1	1	1	1	1	1	0	1	1	1	1	0	1	1	0	1	1	1	1	1	1	1	0	0	0	1	0	1	1	1	1
MRM	Clear	1	0	0	1	0	1	1	1	1	1	1	1	1	0	0	0	1	1	1	1	1	1	0	0	1	0	1	1	1	1	0	0	1	1	1	1	1	1	1	0	1	0	1	0	1	1	1	1
MRM	Clear	1	0	0	1	0	1	0	0	0	1	1	1	1	0	1	1	1	1	1	1	1	1	1	0	1	1	1	1	1	1	0	1	1	1	1	1	1	1	1	0	0	1	1	1	1	1	1	1
MRM	Clear	1	1	0	1	1	1	0	1	1	1	1	1	0	1	1	1	1	1	1	1	1	0	1	1	1	1	1	1	1	1	1	1	1	1	0	1	1	1	1	1	0	1	1	1	1	1	1	1
MRM	Clear	1	0	0	1	1	1	0	1	1	1	1	0	0	0	1	1	1	1	1	1	1	0	1	1	1	0	1	1	0	1	1	1	1	1	1	1	1	1	1	1	1	1	1	1		1	1	1
POD	Clear	1	0		1	1	1	0	0	0	1	1	0	0	0	0	0	0	1	1	1	1	1	0	1	1	1	0	1	0	1	1	1	1	1	1	1	1	0	1	1	1	1	1	0	1	1	1	1
POD	Clear	1	1	0	1	0	1	0	1	1	1	1	1	1	0	1	1	1	1	1	0	1	1	0	0	1	1	1	0	1	1	0	1	1	1	0	0	1	1	1	0	1	0	1	1	1	1	1	1
POD	Clear	1	1	0	1	1	1	0	1	1	1	1	1	1	0	1	1	1	1	1	1	1	1	0	1	0	1	1	1	1	1	0	1	1	1	0	1	1	0	1	0	1	1	1	0	1	1	1	0
POD	Clear	1	0	0	1	0	1	0	0	0	1	0	0	0	0	1	1	1	1	1	0	1	1	0	0	1		1	0	0	1	0	0	1	1	0	0	1	1	1		1	0	1	1	1	0	1	1
POD	Clear	1	0	0	1	0	0	0	0	0	1	1	1	1	0	0	0	1	1	0	1	0	0	1	1	0	1	1	0	0	1	1	0	1	1	1	1	1	1	1	0	0	1	1	1	1	1	1	1
POD	Clear	1	1	1	1	0	1	0	0	0	1	1	1	1	0	1	1	1	1	1	1	0	0	0	1	1	1	1	1	0	1	1	0	1	1	1	1	1	1	1	0	1	0	1	0	1	1	1	1
POD	Clear	1	0	0	1	0	1	0	1	0	1	0	0	0	0	0	0	0	1	1	1	1	1	0	1	1	1	1	0	0	1	0	1	0	0	0	1	1	0	1	0	0	1	1	1	1	1	1	0
POD	Clear	1	0	0	1	0	0	0	0	0	1	0	1	1	0	1	1	1	1	1	1	0	0	0	1	1	1	1	1	0	1	1	0	1	1	1	1	1	1	1	0	1	0	1	0	1	1	1	1
POD	Clear	1	0	0	1	0	1	0	1	0	1	0	1	1	0	1	1	1	1	1	1	1	1	0	1	1	1	1	0	0	1	0	1	0	0	0	1	1	0	1	0	0	1	1	0	1	1	1	0
POD	Clear	1	0	0	1	0	1	0	1	0	1	0	0	0	0	0	0	0	1	1	1	1	1	0	1	1	1	1	0	0	1	0	1	0	0	0	1	1	0	1	0	0	1	1	1	1	1	1	0
POD	Clear	1	0	0	1	0	0	0	0	0	1	0	1	1	0	1	1	1	1	1	1	0	0	0	1	1	1	1	1	0	1	1	1	1	1	0	1	1	0	1	0	1	0	1	0	1	1	1	0
POD	Clear	1	1		1	0	1	0	0	0	1	1	1	1	0	1	1	1	1	1	1	0	0	0	1	1	1	1	1	0	1	1	0	1	1	1	1	1	1	1	0	1	0	1	0	1	1	1	1
POD	Clear	1	1		1	1	1	0	0	0	1	0	0	0	0	0	0	0	1	1	1	1	1	1	1	1	1	1	1	0	1	1	1	1	1	0	0	1	1	1		1	0	1	1	1	0	0	1
POD	Clear	1	0		1	0	1	1	1	1	1	1	1	1	1	1	1	1	1	1	1	1	1	0	1	1	1	1	1	0	0	1	0	1	1	1	0	1	1	1	0	1	0	1	1	1	1	1	1
POD	Clear	1	1	0	1	1	1	0	1	0	1	1	1	1	1	1	1	0	1	1	1	1	1	1	1	0	1	1	0	1	1	0	0	1	1	1	1	1	1	1	0	1	0	1	0	1	1	1	1
POD	Clear	1	1		1	0	1	0	1	0	1	1	0	1	0	1	1	1	1	1	1	0	1	1	1	0	1	1	1	0	1	1	0	1	1	1	1	1	1	1	0	1	1	1	1	1	0	1	0
POD	Clear	1	0	0	1	1	1	1	1	1	1	1	1	1	1	1	1	0	1	1	1	1	1	0	1	0	1	1	0	1	1	0	0	1	1	1	1	1	1	1	1	1	0	1	1	1	0	1	1
POD	Clear	1	1	1	1	1	1	0	0	0	1	1	1	1	0	1	1	1	1	1	1	0	1	0	1	0	1	1	1	1	1	1	0	1	1	1	1	1	1	1	1	0	0	1	0	1	1	1	1
POD	Clear	1	1		1	0	1	0	1	0	1	1	1	1	1	1	1	0	1	1	1	1	1	1	1	1	1	1	0	0	1	0	1	1	1	0	1	1	1	1	0	1	1	1	0	1	1	1	1
POD	Clear	1	1		1	1	1	0	1	0	1	1	1	1	1	1	1	0	1	1	1	1	1	1	1	0	1	1	0	1	1	0	0	1	1	1	1	1	1	1	1	1	0	1	0	1	0	1	1
RMG	Clear	1	1	1	1	0	0	0	0	1	1	0	0	0	1	0	1	1	1	1	1	1	1	0	0	1	1	1	1	1	1	1	1	1	1	1	1	1	1	1	0	1	1	1	1	1	1	1	0
RMG	Clear	1	1	1	1	0	0	0	1	1	1	1	0	0	1	1	1	1	1	0	1	1	1	0	1	1	0	1	1	0	1	1	0	1	1	1	1	1	1	1	1	1	1	1	1	1	0	1	1
RMG	Clear	1	1	1	1	1	1	0	1	0	1	1	1	1	1	1	1	1	1	1	1	1	1	1	1	0	1	1	1	1	1	1	0	1	1	0	1	1	0	1	1	1	1	1	1	1	1	1	1
RMG	Clear	1	1	1	1	1	0	0	1	1	1	1	1	1	1	0	1	1	1	0	1	0	1	1	1	0	1	1	0	1	1	1	1	1	1	1	1	1	0	1	0	0	1	1	1	1	1	1	1
RMG	Clear	1	1	1	1	1	0	0	1	1	1	1	0	0	1	1	1	1	1	0	1	1	1	0	1	0	0	1	0	0	1	1	1	1	1	1	1	1	0	1	1	1	1	1	1	1	0	1	1
RMG	Clear	1	1	1	1	0	0	0	1	1	1	0	0	0	1	0	1	1	1	0	1	1	1	1	1	0		1	0	1	1	1	0	1	1	1	1	1	1	1	0	0	1	1	1	1	1	1	0
RMG	Clear	1	1	1	1	0	0	0	0	1	1	0	0	0	1	0	1	1	1	0	1	1	1	1	1	0	1	1	0	1	1	1	0	1	1	0	1	1	1	1	0	1	1	1	1	1	1	1	0
RMG	Clear	1	1	1	1	0	0	0	1	0	1	1	0	0	1	1	1	1	1	0	1	1	1	1	1	0	0	1	0	1	1	1	0	1	1	0	1	1	1	1	1	1	1	1	1	1	0	1	1
RMG	Clear	1	0	1	1	0	0	0	0	0	1	1	1	0	1	1	1	0	1	1	1	1	0	0	1	1	1	1	0	1	1	0	1	1	1	1	1	1	1	1	0	0	1	1	0	1	0	1	1
RMG	Clear	1	0	1	1	1	1	0	0	0	1	0	1	1	0	1	1	1	1	1	1	0	1	0	1	1	1	1	1	0	1	1	0	1	1	0	1	1	1	1	0	1	1	1	0	1	1	1	0
RMG	Clear	1	1		1	0	0	0	0	1	1	0	0	0	1	0	1	1	1	0	1	0	1	0	0	0	1	1	0	1	1	1	0	1	0	0	1	1	0	1	0	0	1	1	1	1	1	1	0
RMG	Clear	1	1	1	1	0	0	0	0	1	1	1	1	0	1	1	1	1	1	1	1	1	1	0	1	1	1	1	1	0	1	1	0	1	1	1	1	1	1	1	0	1	1	1	0	0	1	1	1
RMG	Clear	1	1	1	1	0	1	0	1	1	1	1	1	0	1	1	1	1	1	1	1	0	1	1	0	0	1	1	0	1	1	1	0	1	1	1	1	1	0	1	0	0	1	1	1	1	1	1	1
RMG	Clear	1	1	1	1	1	1	0	1	0	1	1	1	1	1	1	1	0	1	1	1	0	1	1	1	0	1	1	1	1	1	1	1	0	1	1	1	1	1	1	1	1	1	1	1	1	1	1	1
RMG	Clear	1	1	1	1	1	1	0	0	0	1	0	1	1	0	0	0	0	0	1	1	0	0	1	1	1	1	1	1	1	1	1	0	1	1	1	1	1	1	1	0	1	1	1	0	1	1	1	1
RMG	Clear	1	1	1	1	1	0	0	1	0	1	1	1	0	1	1	1	1	1	1	1	1	1	0	1	1		1	1	1	1	1	1	1	1	1	1	1	1	1	0	1	1	1	1	1	1	1	1
RMG	Clear	1	1	1	1	0	0	0	0	1	1	0	0	0	1	0	1	1	1	0	1	1	1	0	1	1	1	1	1	1	1	1	0	1	0	1	1	1	1	1	0	1	1	1	1	1	1	1	1
RMG	Clear	1	0	0	1	0	0	0	0	0	1	0	0	0	0	0	0	0	1	1	1	1	0	0	0	1	1	0	1	1	1	1	1	1	1	1	0	1	1	1	0	1	0	1	0	1	1	0	0
RMG	Clear	1	1	1	1	0	1	0	1	1	1	1	1	0	1	1	1	1	1	1	1	0	1	1	0	0	1	1	1	1	1	1	1	1	1	0	1	1	1	1	1	0	1	1	1	1	1	1	1
[truncated: 29 more columns]

## Sheet: Dataset 3
Breed	Cytogenetic diagnosis	SNP-based diagnosis	ARS-BFGL-NGS-69761	Hapmap58534-rs29018685	Hapmap32312-BTA-140265	Hapmap39498-BTA-66465	ARS-BFGL-NGS-105673	ARS-BFGL-NGS-17668	Hapmap46856-BTA-64855	ARS-BFGL-NGS-43123	UA-IFASA-8427	BTB-02030831	ARS-BFGL-NGS-80627	ARS-BFGL-NGS-96357	BTB-01373594	ARS-BFGL-NGS-111831	Hapmap35197-BES11_Contig441_882	ARS-BFGL-NGS-8631	ARS-BFGL-NGS-119674	Hapmap44268-BTA-66621	BTB-00997705	ARS-BFGL-NGS-13527	ARS-BFGL-NGS-118188	ARS-BFGL-NGS-1591	Hapmap38424-BTA-64887	ARS-BFGL-NGS-19509	ARS-BFGL-NGS-35061	Hapmap42618-BTA-64955	UA-IFASA-7109	BTB-00998232	Hapmap48839-BTA-65003	Hapmap41324-BTA-65017	Hapmap33716-BTA-140311	ARS-BFGL-NGS-46634	BTB-01648891	UA-IFASA-9495	ARS-BFGL-NGS-54696	ARS-BFGL-NGS-1556	UA-IFASA-8487	BTB-01500830	Hapmap24091-BTA-149028	ARS-BFGL-NGS-113039	BTB-01385818	Hapmap55467-rs29016399	BTB-01360311	BTB-01385740	UA-IFASA-8294	UA-IFASA-7975	ARS-BFGL-NGS-43278
MRM	Hom	Hom	1	1	1	1	1	1	1	1	1	1	1	1	1	1	1	1	1	1	1	1	1	1	1	1	1	1	1	1	1	1	1	1	1	1	1	1	1	1	1	1	1	1	1	1	1	1	1
CIN	Het	Het	1	1	1	1	1	1	1	1	1	1	1	1	1	1	1	1	1	1	1	1	1	1	1	1	1	1	1	1	1	1	1	1	1	1	1	1	1	1	1	1	1	1	1	1	1	1	1
CIN	Het	Het	1	1	1	1	1	1	1	1	1	1	1	1	1	1	1	1	1	1	1	1	1	1	1	1	1	1	1	1	1	1	1	1	1	1	1	1	1	1	1	1	1	1	1	1	1	1	1
MARCH	Het	Het	1	1	1	1	1	1	1	1	1	1	1	1	1	1	1	1	1	1	1	1	1	1	1	1	1	1	1	1	1	1	1	1	1	1	1	1	1	1	1	1	1	1	1	1	1	1	1
MRM	Het	Het	1	1	1	1	1	1	1	1	1	1	1	1	1	1	1	1	1	1	1	1	1	1	1	1	1	1	1	1	1	1	1	1	1	1	1	1	1	1	1	1	1	1	1	1	1	1	1
POD	Het	Het	1	1	1	1	1	1	1	1	1	1	1	1	1	1	1	1	1	1	1	1	1	1	1	1	1	1	1	1	1	1	0	1	1	1	1	1	1	1	1	1	1	1	1	1	1	1	1
POD	Het	Het	1	1	1	1	1	1	1	1	1	1	1	1	1	1	1	1	1	1	1	1	1	1	1	1	1	1	1	1	1	1	1	1	1	1	1	1	1	1	1	1	1	1	1	1	1	1	1
RMG	Het	Het	1	1	1	1	1	1	1	1	1	1	1	1	1	1	1	1	1	1	1	1	1	1	1	1	1	1	1	1	1	1	1	1	1	1	1	1	1	1	1	1	1	1	1	1		1	1
RMG	Het	Het	1	1	1	1	1	1	1	1	1	1	1	1	1	1	1	1	1	1	1	1		1	1	1	1	1	1	1	1	1	1	1	1	1	1	1	1	1	1	1	1	1	1	1	1	1	1
CHIAN	Clear	Clear	1	1	0	1	1	1	1	1	1	0	1	1	0	1	0	1	1	1	1	1	1	0	0	1	1	1	1	1	1	1	0	1	1	1	0	1	1	0	1	1	1	1	0	0	1	0	1
CHIAN	Clear	Clear	1	1	0	1	1	1	1	1	1	0	1	1	0	1	0	0	1	1	1	1	1	1	1	1	1	1	1	1	1	1	0	1	1	1	0	1	1	1	1	1	1	1	0	0	1	1	1
CIN	Clear	Clear	1	1	0	0	0	1	1	1	1	0	1	1	1	1	0	0	0	1	1	1	1	1	1	1	1	1	1	1	1	1	0	1	0	1	0	0	1	1	1	1	1	1	1	0	1	1	1
CIN	Clear	Clear	1	1	0	1	1	1	1	1	1	0	0	1	1	1	0	1	0	1	1	1		1	1	1	1	1	1	1	1	1	0	0	1	1	1	0	1	0	1	1	1	1	1	0	1	0	1
MARCH	Clear	Clear	1	0	0	0	1	0	1	1	1	0	0	1	0	1	0	0	0	1	1		1	1	1	1	0	1	1	1	1	1	0	0	0	0	0	0	0	0	1	1	1	1	1	0	1	0	1
MARCH	Clear	Clear	1	1	0	1	0	1	1	1	1	0	1	1	0	1	0	1	0	0	1	1	1	0	1	1	1	1	1	1	1	1	0	0	1	1	0	0	0	0	1	1	1	1	1	0	1	1	1
MRM	Clear	Clear	1	1	0	1	0	1	1	1	1	0	1	1	1	1	0	0	0	1	1	1	1	0	1	1	1	1	1	1	1	1	0	0	1	1	0	1	1	0	1	1	1	1	1	0	1	1	1
MRM	Clear	Clear	1	1	0	1	1	1	1	1	1	0	0	1	1	1	1	1	0	1	1	1		0	1	1	1	1	1	1	1	1	0	1	1	0	1	1	0	0	1	1	1	1	1	0	1	1	1
POD	Clear	Clear	1	0	0	1	1	1	1	1	0	0	0	1	1	1	0	0	1	1	1	1	0	0	1	1	1	1	1	1	1	1	0	1	1	0	0	0	0	0	1	1	1	1	1	1	1	1	1
POD	Clear	Clear	1	0	1	1	1	1	1	1	1	0	1	1	0	1	0	0	1	0	1	1	0	1	1	1	1	1	1	1	1	1	0	1	0	1	1	1	0	0	1	1	1	1	0	0	1	0	1
RMG	Clear	Clear	1	1	0	1	0	1	1	1	1	0	0	1	1	1	1	0	1	1	1	1	0	0	0	1	1	1	1	1	1	1	0	1	1	1	0	0	0	0	0	1	1	1	1	0	1	1	1
RMG	Clear	Clear	1	1	0	1	1	1	1	1	1	0	1	1	0	1	1	1	0	1	1	1	1	0	0	1	1	1	1	1	1	1	0	1	1	1	0	0	1	1	1	1	1	1	0	0	1	1	1
CIN		Hom	1	1	1	1	1	1	1	1	1	1	1	1	1	1	1	1	1	1	1	1	1	1	1	1	1	1	1	1	1	1	1	1	1	1	1	1	1	1	1	1	1	1	1	1	1	1	1
CAB		Het	1	1	1	1	1	1	1	1	1	1	1	1	1	1	1	1	1	1	1	1	1	1	1	1	1	1	1	1	1	1	1	1	1	1	1	1	1	1	1	1	1	1	1	1	1	1	1
CIN		Het	1	1	1	1	1	1	1		1	1	1	1	1	1	1	1	1	1	1	1	1	1	1	1	1	1	1	1	1	1	1	1	1	1	1	1	1	1	1	1	1	1	1	1	1	1	1
CIN		Het	1	1	1	1	1	1	1	1	1	1	1	1	1	1	1	1	1	1	1	1	1	1	1	1	1	1	1	1	1	1	1	1	1	1	1		1	1	1	1	1	1	1	1	1	1	1
CIN		Het	1		1	1	1	1	1	1	1	1	1	1	1	1	1	1	1	1	1	1	1	1	1	1	1	1	1	1	1	1	1	1	1	1	1	1	1	1	1	1	1	1	1	1	1	1	1
CIN		Het	1	1	1	1	1	1	1		1	1	1	1	1	1	1	1	1	1	1	1	1	1	1	1	1	1	1	1	1	1	1	1	1	1	1	1	1	1	1	1	1	1	1	1	1	1	1
CIN		Het	1	1	1	1	1	1	1		1	1	1	1	1	1	1	1	1	1	1	1	1	1	1	1	1	1	1	1	1	1	1	1	1	1	1	1	1	1	1	1	1	1	1	1	1	1	1
CIN		Het	1	1	1	1	1	1	1	1	1	1	1	1	1	1	1	1	1	1	1	1	1	1	1	1	1	1	1	1	1	1	1	1	1	1	1	1	1	1	1	1	1	1	1	1	1	1	1
CIN		Het	1	1	1	1	1	1	1	1	1	1	1	1	1	1	1	1	1	1	1	1	1	1	1	1	1	1	1	1	1	1	1	1	1	1	1	1	1	1	1	1	1	1	1	1	1	1	1
CIN		Het	1	1	1	1	1	1	1	1	1	1	1	1	1	1	1	1	1	1	1	1	1	1	1	1	1	1	1	1	1	1	1	1	1	1	1	1	1	1	1	1	1	1	1	1	1	1	1
CIN		Het	1	1	1	1	1	1	1	1	1	1	1	1	1	1	1	1	1	1	1	1	1	1	1	1	1	1	1	1	1	1	1	1	1	1	1	1	1	1	1	1	1	1	1	1	1	1	1
CIN		Het	1	1	1	1	1	1	1	1	1	1	1	1	1	1	1	1	1	1	1	1	1	1	1	1	1	1	1	1	1	1	1	1	1	1	1	1	1	1	1	1	1	1	1	1	1	1	1
CIN		Het	1	1	1	1	1	1	1	1	1	1	1	1	1	1	1	1	1	1	1	1	1	1	1	1	1	1	1	1	1	1	1	1	1	1	1	1	1	1	1	1	1	1	1	1	1	1	1
CIN		Het	1	1	1	1	1	1	1	1	1	1	1	1	1	1	1	1	1	1	1	1	1	1	1	1	1	1	1	1	1	1	1	1	1	1	1	1	1	1	1	1	1	1	1	1	1	1	1
GARF		Het	1	1	1	1	1	1	1		1	1	1	1	1	1	1	1	1	1	1	1	1	1	1	1	1	1	1	1	1	1	1	1	1	1	1	1	1	1	1	1	1	1	1	1	1	1	1
GARF		Het	1	1	1	1	1	1	1	1	1	1	1	1	1	1	1	1	1	1	1	1	1	1	1	1	1	1	1	1	1	1	1	1	1	1	1	1	1	1	1	1	1	1	1	1	1	1	1
GARF		Het	1	1	1	1	1	1	1	1	1	1	1	1	1	1	1	1	1	1	1	1	1	1	1	1	1	1	1	1	1	1	1	1	1	1	1	1	1	1	1	1	1	1	1	1	1	1	1
GARF		Het	1	1	1	1	1	1	1	1	1	1	1	1	1	1	1	1	1	1	1	1	1	1	1	1	1	1	1	1	1	1	1	1	1	1	1	1	1	1	1	1	1	1	1	1	1	1	1
LIM		Het	1	1	1	1	1	1	1	1	1	1	1		1	1	1	1	1	1	1	1	1	1	1	1	1	1	1	1	1	1	1	1	1	1	1	1	1	1	1	1	1	1	1	1	1	1	1
MARCH		Het	1	1	1	1	1	1	1	1	1	1	1	1	1	1	1	1	1	1	1	1		1	1	1	1	1	1	1	1	1	1	1	1	1	1	1	1	1	1	1	1	1	1	1	1	1	1
MARCH		Het	1	1	1	1	1	1	1	1	1	1	1	1	1	1	1	1	1	1	1	1	1	1	1	1	1	1	1	1	1	1	1	1	1	1	1	1	1	1	1	1	1	1	1	1	1	1	1
MARCH		Het	1	1	1	1	1	1	1		1	1	1	1	1	1	1	1	1	1	1	1	1	1	1	1	1	1	1	1	1	1	1	1	1	1	1	1	1	1	1	1	1	1	1	1	1	1	1
MARCH		Het	1	1	1	1	1	1	1	1	1	1	1	1	1	1	1	1	1	1	1	1	1	1	1	1	1	1	1	1	1	1	1	1	1	1	1	1	1	1	1	1	1	1	1	1	1	1	1
MARCH		Het	1	1	1	1	1	1	1	1	1	1	1	1	1	1	1	1	1	1	1	1	1	1	1	1	1	1	1	1	1	1	1	1	1	1	1	1	1	1	1	1	1	1	1	1	1	1	1
MDN		Het	1	1	1	1	1	1	1		1	1	1	1	1	1	1	1	1	1	1	1	1	1	1	1	1	1	1	1	1	1	1	1	1	1	1	1	1	1	1	1	1	1	1	1	1	1	1
MOD		Het	1	1	1	1	1	1	1	1	1	1	1	1	1	1	1	1	1	1	1	1	1	1	1	1	1	1	1	1	1	1	1	1	1	1	1	1	1	1	1	1	1	1	1	1	1	1	1
POD		Het	1	1	1	1	1	1	1	1	1	1	1	1	1	1	1	1	1	1	1	1	1	1	1	1	1	1	1	1	1	1	1	1	1	1	1	1	1	1	1	1	1	1	1	1	1	1	1
POD		Het	1	1	1	1	1	1	1	1	1	1	1	1	1	1	1	1	1	1	1	1	1	1	1	1	1	1	1	1	1	1	1	1	1	1	1	1	1	1	1	1	1	1	1	1	1	1	1
POD		Het	1	1	1	1	1	1	1	1	1	1	1	1	1	1	1	1	1	1	1	1	1	1	1	1	1	1	1	1	1	1	1	1	1	1	1	1	1	1	1	1	1	1	1	1	1	1	1
ROS_Sic		Het	1	1	1	1	1	1	1	1	1	1	1	1	1	1	1	1	1	1	1	1	1	1	1	1	1	1	1	1	1	1	1	1	1	1	1		1	1	1	1	1	1	1	1	1	1	1
ROS_Sic		Het	1	1	1	1	1	1	1	1	1	1	1	1	1	1	1	1	1	1	1	1	1	1	1	1	1	1	1	1	1	1	1	1	1	1	1	1	1	1	1	1	1	1	1	1	1	1	1
ROS_Sic		Het	1	1	1	1	1	1	1	1	1	1	1	1	1	1	1	1	1	1	1	1	1	1	1	1	1	1	1	1	1	1	1	1	1	1	1	1	1	1	1	1	1	1	1	1	1	1	1
ROS_Sic		Het	1	1	1	1	1	1	1	1	1	1	1	1	1	1	1	1	1	1	1	1	1	1	1	1	1	1	1	1	1	1	1	1	1	1	1	1	1	1	1	1	1	1	1	1	1	1	1
ROS_Sic		Het	1	1	1	1	1	1	1	1	1	1	1	1	1	1	1	1	1	1	1	1	1	1	1	1	1	1	1	1	1	1	1	1	1	1	1	1	1	1	1	1	1	1	1	1	1	1	1
SAM		Het	1	1	1		1	1		1	1	1	1	1	1	1	1	1	1	1	1	1		1	1	1	1	1	1	1	1	1	1	1	1	1	1	1	1	1	1	1	1	1	1	1	1	1	1
SAM		Het	1	1	1	1	1	1	1	1	1	1	1	1	1	1	1	1	1	1	1	1	1	1	1	1	1	1	1	1	1	1	1	1	1	1	1	1	1	1		1	1	1	1	1	1	1	1
SAM		Het	1	1	1	1	1	1	1	1	1	1	1	1	1	1	1	1	1	1	1	1	1	1	1	1	1	1	1	1	1	1	1	1	1	1	1	1	1	1	1	1	1	1	1	1	1	1	1
Sardo-Bruna		Het	1	1	1	1	1	1	1	1	1	1	1	1	1	1	1	1	1	1	1	1	1	1	1	1	1	1	1	1	1	1	1	1	1	1	1	1	1	1	1	1	1	1	1	1	1	1	1
AGER		Clear	1	1	0	0	0	1	1	1	1	0	0	0	1	1	0	0	0	0	1	1	0	1	0	1	1	1	1	0	0	1	0	0	0	0	0	0	0	0	0	0	0	1	1	0	0	0	1
AGER		Clear	0	1	0	1	0	1	1	1	1	0	1	1	0	0	1	0	0	0	1	1	0	1	0	0	0	0	1	1	1	0	0	1	1	0	0	0	0	0	0	1	1	0	0	0	1	1	1
AGER		Clear	0	1	0	0	1	0	1	1	1	0	1	0	0	1	0	0	1	0	1	0	0	0	0	1	1	0	1	1	0	1	0	0	0	1	1	0	1	0	1	1	1	0	0	0	1	0	1
AGER		Clear	1	0	0	0	0	0	1	1	1	0	0	0	0	1	0	0	0	1	1	0	1	0	0	1	0	1	1	1	1	1	0	1	1	1	1	0	0	0	0	1	1	1	1	0	1	1	1
AGER		Clear	0	1	0	0	1	0	1	1	1	0	1	0	1	1	0	0	1	0	1	1	0	1	0	1	1	1	1	1	0	1	0	0	0	0	1	0	1	0	1	1	1	1	1	0	1	0	1
AGER		Clear	1	0	0	0	0	1	1	1	1	0	0	1	1	1	0	1	0	1	1	1	0	1	0	1	1	1	1	1	1	1	0	1	1	0	0	0	0	0	0	1	1	1	1	0	1	0	1
AGER		Clear	1	1	0	0	0	1	1	1	1	0	0	0	1	1	0	1	0	0	1	1	1	1	0	1	1	1	1	1	0	1	0	0	1	0	1	1	0	0	1	0	1	1	1	0	1	0	1
AGER		Clear	1	1	0	1	0	1	1	1	1	0	0	1	1	1	0	0	1	0	1	1	0	1	0	1	1	1	1	0	0	1	0	1	1	0	1	0	1	0	0	1	1	1	1	0	0	0	1
AGER		Clear	0	1	0	1	0	1	1	1	1	0	1	1	0	1	1	0	1	1	1	1	0	1	0	0	1	0	1	1	1	1	0	1	1	0	0	0	0	1	0	1	1	0	1	1	1	1	1
AGER		Clear	1	1	0	0	1	0	1	1	1	0	1	1	0	1	0	0	1	1	1	0	0	0	0	1	1	0	1	1	1	1	0	0	1	1	1	0	1	1	1	1	1	1	0	0	1	1	1
AGER		Clear	1	0	0	0	1	1	1	1	1	0	0	1	0	1	0	0	1	1	1	1	0	0	0	0	1	0	0	1	1	1	0	0	1	0	0	0	1	1	1	1	1	1	1	1	1	1	1
AGER		Clear	1	1	0	0	1	0	1	1	1	0	1	1	0	1	0	0	1	1	1	0	0	0	0	1	1	0	1	1	1	1	0	0	1	1	1	0	1	1	1	1	1	1	0	0	1	1	1
AGER		Clear	1	1	0	1	0	1	1	1	1	0	1	0	1	1	0	0	0	1	1	1	1	0	0	1	0	1	1	1	1	1	0	1	1	1	1	0	0	0	0	1	1	1	1	0	1	1	1
AGER		Clear	0	1	0	1	1	1	1	1	1	0	1	1	0	1	1	0	1	0	1	1	0	1	0	1	1	0	1	1	1	1	0	1	1	1	1	0	1	0	1	1	1	0	0	0	1	1	1
AGER		Clear	1	1	0	1	1	1	1	1	1	0	1	0	0	1	0	0	1	1	1	1	1	1	0	1	1	0	1	1	1	1	0	1	1	0	1	0	1	0	1	1	1	1	0	0	1	0	1
AGER		Clear	1	1	0	0	1	0	1	1	1	0	1	0	0	1	0	0	1	1	1	0	1	0	0	1	1	1	1	1	1	1	0	1	1	1	1	0	1	0	1	1	1	1	1	0	1	1	1
AGER		Clear	1	0	0	0	0	1	1	1	1	0	1	1	1	1	0	0	1	1	1	1	1	1	0	1	1	0	1	1	1	1	0	1	1	0	0	0	0	1	0	1	1	1	1	1	1	1	1
AGER		Clear	1	1	0	1	1	1	1	1	1	0	1	0	1	1	0	0	1	1	1	1	1	1	0	1	1	0	1	1	1	1	0	1	1	1	1	0	0	0	0	1	1	1	1	0	1	1	1
AGER		Clear	1	1	0	1	1	1	1	1	1	0	1	1	0	1	0	1	0	1	1	1	1	1	0	1	1	0	1	1	1	1	0	1	1	0	0	0	1	1	1	1	1	1	0	0	1	1	1
AGER		Clear	1	1	0	1	0	1	1	1	1	0	1	1	1	1	1	1	0	1	1	1	1	1	0	1	1	1	1	1	1	1	0	1	1	0	1	0	1	0	1	1	1	1	0	0	1	1	1
AGER		Clear	1	1	0	0	0	0	1	1	1	0	0	0	1	1	0	1	0	1	1	1	1	0	1	1	1	1	1	1	1	1	0	1	1	1	1	0	1	1	0	1	1	1	1	0	1	1	1
AGER		Clear	1	1	0	1	1	0	0	1	1	0	0	1	1	1	1	1	0	1	1	1	1	0	1	1	1	1	1	1	1	1	0	1	1	1	1	0	1	1	0	1	1	1	0	0	1	0	1
Barà_Pur		Clear	0	1	0	0	1	0	1	1	1	0	0	1	0	0	1	0	1	1	1	0	0	0	0	1	1	0	0	1	1	1	0	1	1	0	1	0	1	0	0	1	1	1	1	0	1	1	1
Barà_Pur		Clear	0	1	0	0	1	0	0	1	0	0	1	1	0	1	0	0	0	0	1	1	0	0	1	1	1	1	1	1	1	1	0		1	1	0	0	0	0	1	0	0	1	1	0	1	0	1
Barà_Pur		Clear	1	1	0	0	1	1	1	1	1	0	1	1	0	1	0	0	1	1	1	1	0	1	0	1	1	1	1	0	0	1	0	1	1	0	1	1	0	0	0	1	1	1	0	0	1	1	1
Barà_Pur		Clear	1	1	0	0	1	0	1	1	1	0	1	0	0	1	0	1	0	1	1	1	1	0	0	1	1	1	1	0	1	1	0	0	1	0	1	0	1	0	1	1	1	1	1	0	1	1	1
Barà_Pur		Clear	1	1	0	1	1	1	1	1	1	0	0	0	1	1	0	0	0	1	1	1	1	0	0	1	1	1	1	1	1	1	0	0	1	1	0	0	0	0	1	1	1	1	0	1	1	0	1
Barà_Pur		Clear	0	1	0	1	0	1	1	1	1	0	1	1	1	1	0	1	0	1	1	1	1	1	0	1	1	1	1	1	1	1	0	1	1	1	0	0	1	0	0	0	1	1	0	0	1	0	1
Barà_Pur		Clear	1	1	0	0	1	0	1	1	1	0	1	1	0	1	0	1	0	1	1	1	0	0	0	1	1	1	0	1	1	1	0	0	1	1	1	1	1	1	0	1	1	1	1	1	1	1	1
Barà_Pur		Clear	1	1	0	0	1	1	1	1	1	0	0	1	1	1	0	1	1	1	1	1	1	0	0	1	1	1	1	1	1	1	0	1	1	0	1	1	0	0	0	1	1	1	0	0	1	1	1
Barà_Pur		Clear	1	0	0	0	1	1	1	1	1	0	0	1	1	1	0	1	1	1	1	1	1	0	0	1	1	1	1	1	1	1	0	1	1	1	0	0	0	0	1	1	1	1	1	0	1	0	1
Barà_Pur		Clear	1	0	0	0	1	1	1	1	1	0	1	1	0	1	0	1	0	1	1	1	1	0	0	1	1	0	1	1	1	1	0	0	1	1	1	0	1	1	1	1	1	1	1	0	1	1	1
Barà_Pur		Clear	1	1	0	0	1	0	1	1	1	0	1	1	0	1	0	1	0	1	1	1	1	0	0	1	1	1	1	1	1	1	0	1	1	0	1	1	0		1	1	1	1	1	0	1	1	1
Barà_Pur		Clear	1	1	0	0	1	0	0	1	1	0	1	1	0	1	0	1	0	1	1	1	1	0	1	1	1		1	1	1	1	0	1	1	1	1	1	0		1	0	1	1	1	0	1	0	1
Barà_Pur		Clear	1	1	0	1	1	1	1	1	1	0	1	1	0	1	0	1	1	1	1	1	1	1	0	1	1	0	1	1	1	1	0	1	1	1	0	0	1	0	1	1	1	1	0	1	1	0	1
Barà_Pur		Clear	1	1	0	1	0	0	1	1	1	0	1	1	1	1	0	1	0	1	1	1	1	1	1	1	1	1	1	1	1	1	0	1	1	0	1	1	0	0	1	1	1	1	0	0	1	0	1
Barà_Pur		Clear	0	1	0	1	1	0	1	1	1	0	1	1	1	1	0	1	1	1	1	1	1	1	1	1	1	0	1	1	1	1	0	1	1	1	1	0	0	0	0	1	1	1	1	0	1	0	1
Barà_Pur		Clear	1	1	0	0	1	0	1	1	1	0	1	1	1	1	0	1	1	1	1	1	1	1	1	1	1	1	1	1	1	1	0	0	1	1	1	1	0	0	1	1	1	1	0	0	1	0	1
Barà_Pur		Clear	1	1	0	1	1	1	1	1	1	0	1	1	0	1	0	1	0	1	1	1	1	0	1	1	1	0	0	1	1	1	0	0	1	1	1	0	1	1	1	1	1	1	1	0	1	1	1
Barà_Pur		Clear	1	1	0	1	1	1	1	1	1	0	1	1	1	1	0	1	1	1	1	1	1	0	1	1	1	1	1	1	1	1	0	1	1	1	0	0	0	0	1	1	1	1	1	0	1	1	1
Barà_Pur		Clear	1	1	0	1	0	1	1	1	1	0	1	1	0	1	0	1	1	1	1	1	1	1	1	1	1	1	1	1	1	1	0	1	1	1	0	0	1	1	0	1	1	1	0	0	1	0	1
Barà_Pur		Clear	1	1	0	1	1	1	1	1	1	0	1	1	0	1	0	1	1	1	1	1	1	1	0	1	1	0	1	1	1	1	0	1	1	1	1	1	1	0	0	1	1	1	0	0	1	1	1
Barà_Pur		Clear	1	1	0	0	1	0	1	1	1	0	1	1	0	1	1	1	1	1	1	1	1	0	0	1	1	1	1	1	1	1	0	1	1	0	1	0	1	0	1	1	1	1	1	0	1	1	1
Barà_Pur		Clear	0	1	0	1	0	1	1	1	1	0	1	1	1	1	0	1	1	1	1	1	1	1	1	1	1	1	1	1	1	1	0	1	1	1	0	0	1	0	1	1	1	1	1	0	0	1	1
Barà_Pur		Clear	1	1	0	1	1	0	0	1	1	0	1	0	1	1	1	1	1	1	1	1	1	1	1	1	1	0	1	1	1	1	0	1	1	1	1	0	1	0	1	1	1	1	1	1	1	0	1
Barà_Pur		Clear	1	1	0	1	1	1	1	1	1	0	1	1	1	1	0	1	1	1	1	1	1	0	1	1	1	1	1	1	1	1	0	1	1	1	1	1	0	0	1	1	1	1	1	0	1	1	1
Bruna_Ita		Clear	1	0	0	0	0	1	1	1	1	0	0	1	0	1	0	0	1	1	1	1	0	0	0	0	1	0	0	1	1	1	0	0	1	0	0	0	0	1	0	0	1	0	1	1	1	0	1
Bruna_Ita		Clear	1	0	0	0	0	1	1	1	1	0	0	1	0	1	0	0	1	1	1	1	0	0	0	0	1	0	0	1	1	1	0	0	1	0	0	0	0	1	0	0	1	0	1	1	1	0	1
Bruna_Ita		Clear	1	0	0	0	0	1	1	1	1	0	0	1	0	1	0	0	1	1	1	1	0	0	0	0	1	0	0	1	1	1	0	0	1	0	0	0	0	1	0	0	1	0	1	1	1	0	1
Bruna_Ita		Clear	1	1	0	0	0	1	1	1	1	0	0	1	0	1	0	0	1	1	1	1	0	0	0	0	1	0	0	1	1	1	0	0	1	0	0	0	0	1	0	0	1	0	1	1	1	0	1
Bruna_Ita		Clear	1	1	0	0	0	1	1	1	1	0	0	1	0	1	0	0	1	1	1	1	0	0	0	0	1	0	0	1	1	1	0	0	1	0	0	0	0	1	0	0	1	0	1	1	1	0	1
Bruna_Ita		Clear	1	1	0	0	0	1	1	1	1	0	0	1	0	1	0	0	1	1	1	1	0	0	0	0	1	0	0	1	1	1	0	0	1	0	0	0	0	1	0	0	1	0	1	1	1	0	1
Bruna_Ita		Clear	1	1	0	0	0	1	1	1	1	0	0	1	0	1	0	0	1	1	1	1	0	0	0	0	1	0	0	1	1	1	0	0	1	0	0	0	0	1	0	0	1	0	1	1	1	0	1
Bruna_Ita		Clear	0	1	0	0	0	0	1	1	1	0	1	0	1	1	0	1	0	1	1	1	1	1	0	1	1	1	1	0	0	1	0	1	1	0	1	1	0	0	0	0	1	1	1	0	1	0	1
Bruna_Ita		Clear	1	1	0	0	1	1	1	1	1	0	1	1	1	1	0	1	1	1	1	1	0	0	0	0	1	0	0	1	1	1	0	0	1	0	0	0	0	1	0	0	1	0	1	1	1	0	1
Bruna_Ita		Clear	0	1	0	0	1	0	1	1	1	0	1	0	1	1	0	0	1	0	1	1	1	0	0	1	1	0	1	1	0	1	0	0	0	1	1	0	1	1	1	1	1	1	0	0	1	0	1
Bruna_Ita		Clear	1	1	0	0	1	1	1	1	1	0	1	1	0	1	0	0	1	0	1	0	0	0	0	1	1	0	1	1	0	1	0	0	0	1	1	0	1	0	1	1	1	1	0	0	1	0	1
Bruna_Ita		Clear	1	1	0	1	1	1	1	1	1	0	1	1	1	1	0	0	1	1	1	1	1	0	0	0	1	0	1	1	1	1	0	0	1	0	0	0	0	1	0	0	1	0	1	1	1	0	1
Bruna_Ita		Clear	0	1	0	1	1	1	1	1	1	0	1	0	1	1	0	0	1	1	1	1	1	1	0	1	1	1	1	1	0	1	0	0	0	1	0	0	0	1	0	0	1	1	1	0	1	0	1
Bruna_Ita		Clear	0	1	0	0	0	1	1	1	1	0	0	1	1	1	0	0	1	1	1	1	0	1	0	1	1	1	1	1	1	1	0	0	1	0	0	0	0	1	0	0	1	1	1	1	1	0	1
Bruna_Ita		Clear	0	1	0	1	1	1	1	1	1	0	1	0	1	1	0	0	1	1	1	1	1	1	0	1	1	1	1	1	0	1	0	0	0	1	0	0	0	1	0	0	1	1	1	0	1	0	1
Bruna_Ita		Clear	1	1	0	0	0	1	1	1	1	0	1	1	0	1	0	0	1	1	1	1	0	0	0	0	1	0	1	1	1	1	0	1	1	0	1	1	0	1	0	0	1	1	1	1	1	0	1
Bruna_Ita		Clear	1	1	0	0	0	1	1	1	1	0	0	1	1	1	0	0	1	1	1	1	0	1	0	1	1	1	1	1	1	1	0	0	1	0	0	0	0	1	0	0	1	1	1	1	1	0	1
Bruna_Ita		Clear	1	0	0	0	0	1	1	1	1	0	1	1	1	1	0	1	1	1	1	1	1	0	0	1	1	0	0	1	1	1	0	0	1	1	0	0	0	1	0	1	1	1	1	1	1	0	1
Bruna_Ita		Clear	0	1	0	0	0	1	1	1	1	0	1	1	1	1	0	1	1	1	1	1	1	0	0	1	1	0	0	1	1	1	0	0	1	1	0	0	0	1	0	1	1	1	1	1	1	0	1
Bruna_Ita		Clear	0	1	0	0	0	0	1	1	1	0	1	0	1	1	0	1	0	1	1	1	1	0	0	1	1	1	1	1	1	1	0	1	1	0	1	1	0	0	0	1	1	1	0	0	1	0	1
Bruna_Ita		Clear	1	1	0	1	1	1	1	1	1	0	1	0	1	1	0	1	0	1	1	1	0	0	1	1	1	1	1	1	1	1	0	0	1	0	0	0	0	1	1	0	1	0	1	1	1	0	1
Bruna_Ita		Clear	0	1	0	0	0	0	1	1	1	0	1	1	1	1	0	1	1	1	1	1	1	0	0	1	1	1	1	1	1	1	0	1	1	0	1	1	0	1	0	0	1	0	1	1	1	0	1
Bruna_Ita		Clear	0	1	0	1	1	1	1	1	1	0	1	0	1	1	0	1	1	1	1	1	1	0	0	1	1	0	1	1	1	1	0	0	1	1	0	0	0	1	1	0	1	1	0	0	1	0	1
Bruna_Ita		Clear	1	1	0	1	1	0	0	1	1	0	0	0	1	1	1	0	1	0	1	1	1	1	0	1	1	1	1	1	1	1	0	0	0	1	0	0	1	0	1	1	1	1	1	0	1	1	1
Bruna_Ita		Clear	1	1	0	0	0	1	1	1	0	0	1	1	0	1	0	0	1	1	1	1	0	0	0	0	1	0	1	1	1	1	0	0	1	1	1	0	1	1	1	1	1	0	1	1	1	0	1
Bruna_Ita		Clear	1	0	0	0	1	1	1	1	1	0	0	1	0	1	0	0	1	1	1	1	0	0	0	1	1	1	1	1	1	1	0	1	1	0	0	0	1	1	1	0	1	1	1	1	1	1	1
Bruna_Ita		Clear	1	0	0	0	1	1	1	1	1	0	0	1	0	1	0	0	1	1	1	1	0	0	0	1	1	1	1	1	1	1	0	1	1	0	0	0	1	1	1	0	1	1	1	1	1	1	1
Bruna_Ita		Clear	1	1	0	0	0	1	1	1	1	0	1	1	0	1	0	0	1	1	1	1	0	0	0	0	1	0	1	1	1	1	0	0	1	1	1	0	1	1	1	1	1	0	1	1	1	0	1
Bruna_Ita		Clear	1	1	0	1	0	1	1	1	1	0	1	1	1	1	0	1	1	1	1	1	1	0	0	1	1	1	1	1	1	1	0	1	1	0	1	1	0	1	0	0	1	1	1	1	1	0	1
Bruna_Ita		Clear	0	1	0	1	1	1	1	1	1	0	0	1	0	1	0	1	1	1	1	1	0	0	1	1	1	1	1	1	1	1	0	1	1	0	1	0	1	1	1	0	1	1	1	1	1	0	1
Bruna_Ita		Clear	0	1	0	0	0	1	1	1	1	0	1	1	1	1	0	1	1	1	1	1	1	0	0	1	1	1	1	1	1	1	0	1	1	0	1	1	0	1	0	1	1	1	1	1	1	0	1
Bruna_Ita		Clear	0	1	0	0	0	1	1	1	1	0	1	1	1	1	0	1	1	1	1	1	1	0	0	1	1	1	1	1	1	1	0	1	1	0	1	1	0	1	0	1	1	1	1	1	1	0	1
BUR		Clear	0	1	0	0	0	0	1	1	1	0	0	0	1	1	1	0	1	1	1	1	1	0	1	1	1	1	1	1	1	1	0	1	1	0	1	0	0	0	0	1	1	1	0	0	1	0	1
BUR		Clear	0	1	0	1	0	1	1	1	1	0	1	1	0	0	1	0	1	0	1	1	1	1	1	1	1	0	1	1	1	0	0	1	1	0	0	0	0	0	0	1	1	1	0	0	1	1	1
BUR		Clear	0	1	0	1	0	1	1	0	1	0	1	1	0	1	0	1	0	1	1	1	1	1	0	1	1	0	1	1	1	0	0	1	0	1	0	0	1	0	0	0	1	1	0	0	0	1	1
BUR		Clear	0	1	0	0	1	0	1	1	1	0	1	0	1	1	0	1	1	1	1	1	1	0	1	1	1	1	1	1	1	1	0		1	0	1	0	1	0	1	1	1	1	0	1	1	0	1
BUR		Clear	1	1	0	0	1	1	1	1	1	0	1	1	1	1	0	1	0	1	1	1	0	1	1	1	1	1	1	1	1	1	0	1	1	0	1	0	0	0	0	1	1	1	0	0	1	1	1
BUR		Clear	1	1	0	1	1	0	1	1	0	0	1	1	1	1	0	0	1	0	1	1	1	0	1	1	1	0	1	1	1	1	0	1	1	0	0	0	0	0	1	1	1	1	1	0	1	1	1
BUR		Clear	0	1	0	1	0	0	1	1	1	0	1	1	1	1	0	0	1	1	1	1	1	0	1	1	1	1	1	1	1	1	0	1	0	0	1	0	0	0	1	1	1	1	1	0	1	1	1
BUR		Clear	0	1	0	0	1	1	1	1	1	0	1	0	1	1	0	0	1	1	1	1	1	0	1	1	1	1	1	1	1	1	0	1	1	0	1	0	1	0	1	1	1	1	0	0	1	1	1
BUR		Clear	1	1	0	1	0	1	1	1	1	0	1	1	1	1	1	1	1	0	1	1	1	1	1	1	1	0	1	1	1	1	0		1	0	0	0	0	0	0	1	1	1	0	0	1	1	1
BUR		Clear	1	0	0	1	1	1	1	1	1	0	1	1	1	1	0	1	1	1	1	1	0	1	1	1	1	1	1	1	1	1	0	1	1	0	0	0	0	0	0	1	1	1	1	0	1	1	1
BUR		Clear	1	1	0	1	1	0	1	1	1	0	1	1	0	1	0	0	1	1	1	1	1	0	0	1	1	1	1	1	1	1	0	0	1	0	1	1	0	0	1	1	1	1	1	0	1	1	1
BUR		Clear	1	1	0	1	1	1	1	1	0	0	0	1	1	1	0	0	1	1	1	1	1	0	1	1	0	1	1	1	0	1	0	1	1	1	1	0	0	0	0	1	1	1	1	0	1	1	1
BUR		Clear	1	1	0	1	1	1	1	1	0	0	0	1	1	1	0	0	1	1	1	1	1	0	1	1	0	1	1	1	0	1	0	1	1	1	1	0	0	0	0	1	1	1	1	0	1	1	1
BUR		Clear	0	1	0	1	0	1	1	1	1	0	1	1	1	1	0	1	0	1	1	1	1	1	0	1	1	0	1	1	1	1	0	1	1	1	1	0	1	0	0	1	1	1	0	0	0	0	1
BUR		Clear	0	1	0	0	0	0	1	1	1	0	1	0	1	1	1	1	1	0	1	1	1	1	1	1	1	1	1	1	1	1	0	1	1	1	1	0	0	0	0	1	1	1	1	0	1	0	1
BUR		Clear	1	1	0	1	0	0	1	1	1	0	1	1	1	1	0	1	1	1	1	1	1	0	1	1	1	1	1	1	0	1	0	1	0	1	0	0	0	0	0	1	1	1	1	0	1	1	1
BUR		Clear	1	1	0	0	0	1	1	1	1	0	1	1	0	1	0	0	1	1	1	1	1	0	1	1	1	1	1	1	1	1	0		1	1	1	0	1	1	1	1	1	1	0	0	0	1	1
BUR		Clear	1	1	0	0	1	1	1	1	1	0	1	1	0	1	0	1	1	1	1	1	1	1	1	1	1	1	1	1	1	1	0	1	1	0	1	0	1	0	1	1	1	1	0	0	1	1	1
BUR		Clear	1	1	0	1	1	0	1	1	1	0	0	1	1	1	1	1	0	1	1	1	1	0	1	1	1	1	1	1	1	1	0	1	1	0	1	0	0	1	1	1	1	1	0	0	1	0	1
BUR		Clear	1	1	0	1	0	1	1	1	1	0	1	1	1	1	0	1	1	1	1	1	1	1	1	1	1	0	1	1	1	1	0	1	1	0	0	0	0	0	1	1	1	1	0	0	1	1	1
BUR		Clear	0	1	0	1	0	1	1	1	1	0	1	1	1	1	0	1	1	1	1	1	1	1	1	1	1	1	1	1	1	1	0	1	0	1	0	0	1	0	0	1	1	1	0	0	0	1	1
BUR		Clear	1	1	0	1	1	1	1	1	1	0	1	1	0	1	0	1	1	1	1	1	1	1	0	1	1	1	1	1	1	1	0	1	1	0	1	0	0	0	1	1	1	1	1	1	1	1	1
BUR		Clear	1	1	0	1	1	1	1	1	1	0	1	1	0	1	0	1	1	1	1	1	1	1	0	1	1	0	1	1	1	1	0	1	1	1	1	1	1	0	1	1	1	1	1	0	1	0	1
BUR		Clear	1	1	0	1	1	0	0	1	1	0	1	1	1	1	1	1	1	1	1	1	1	1	1	1	1	1	1	1	1	1	0	1	1	1	1	0	0	1	1	1	1	1	1	0	1	0	1
CAB		Clear	0	1	0	0	1	0	1	1	0	0	1	1	1	1	0	1	1	1	1	1	0	0	1	1	1	1	1	1	1	1	0	0	1	0	1	1	0	1	1	0	1	1	0	1	1	0	1
CAB		Clear	0	1	0	0	1	1	1	1	1	0	1	0	0	1	0	1	1	1	1	1	0	0	1	1	1	1	1	1	0	1	0	1	1	0	1	1	0	0	0	0	1	1	1	1	1	0	1
CAB		Clear	0	1	0	1	1	0	1	1	0	0	1	0	0	1	0	1	0	0	1	1	0	0	1	1	1	1	1	1	1	1	0	0	1	0	1	1	0	0	1	1	1	1	0	1	1	0	1
CAB		Clear	1	1	0	1	1	0	1	1	1	0	1	0	1	1	0	0	0	0	1	1	1	0	0	1	1	1	1	1	1	1	0	1	1	1	1	1	0	0	0	1	1	1	1	1	1	1	1
CAB		Clear	1	1	0	1	0	1	1	1	0	0	1	0	1	1	0	0	0	1	1	1	0	0	0	1	1	1	1	1	1	1	0	1	1	0	1	1	0	1	1	1	1	1	1	0	1	1	1
CAB		Clear	1	0	0	0	1	0	1	1	1	0	1	1	1	1	0	0	1	1	1	1	1	0	1	1	1	1	1	1	0	1	0	0	1	0	0	0	1	1	1	1	1	1	1	1	1	0	1
CAB		Clear	1	1	0	0	1	0	1	1	0	0	1	1	1	1	1	0	1	1	1	1	1	0	0	1	1	1	1	1	0	1	0	0	1	0	0	0	1	1	1	1	1	1	1	1	1	0	1
CAB		Clear	1	1	0	1	1	0	1	1	1	0	1	1	1	1	1	0	0	1	1	1	1	0	0	1	1	0	1	1	0	1	0	0	1	0	1	0	0	1	1	1	1	1	1	0	1	1	1
CAB		Clear	0	1	0	1	1	1	1	1	1	0	1	0	0	1	0	1	0	1	1	1	0	0	1	1	1	1	1	1	1	1	0	0	1	0	1	1	0	0	1	1	1	1	0	1	1	0	1
CAB		Clear	0	1	0	1	1	1	1	1	1	0	1	0	0	1	0	1	0	1	1	1	0	0	1	1	1	1	1	1	1	1	0	0	1	0	1	1	0	0	1	1	1	1	0	1	1	0	1
CAB		Clear	1	1	0	0	1	0	1	1	0	0	1	1	1	1	0	1	1	1	1	1	1	0	1	1	1	1	1	1	0	1	0	0	1	0	1	1	1	1	1	1	1	1	1	1	1	0	1
CAB		Clear	1	1	0	0	1	0	1	1	1	0	1	0	0	1	0	1	0	1	1	1	1	0	1	1	1	1	1	1	0	1	0	1	1	1	1	1	1	1	1	1	1	1	0	1	1	0	1
CAB		Clear	1	1	0	1	1	1	1	1	1	0	0	1	0	1	0	1	1	1	1	1	1	0	1	1	1	1	1	1	1	1	0	1	1	1	0	0	0	0	0	1	1	1	1	0	1	1	1
CAB		Clear	1	1	0	1	1	1	1	1	1	0	0	1	1	1	0	1	0	1	1	1	1	0	1	1	0	1	1	1	1	1	0	0	1	1	1	0	1	0	1	1	1	1	1	0	0	1	1
CAB		Clear	1	1	0	0	1	1	1	1	1	0	1	1	0	1	1	1	0	1	1	1	0	0	1	1	1	1	1	1	1	1	0	1	1	1	1	1	0	0	0	1	1	1	1	1	1	1	1
CAB		Clear	1	1	0	1	0	1	1	1	1	0	1	0	0	1	0	1	0	1	1	1	1	0	1	1	1	1	1	1	1	1	0	1	1	1	1	1	0	0	0	1	1	1	1	1	1	0	1
CAB		Clear	0	1	0	1	1	1	1	1	1	0	1	1	0	1	0	1	0	1	1	1	1	0	1	1	1	1	1	1	1	1	0	0	1	1	1	0	1	0	1	1	1	1	1	0	0	1	1
CAB		Clear	1	1	0	1	1	1	1	1	1	0	1	1	1	1	0	1	0	1	1	1	0	1	1	1	1	1	1	1	1	1	0	1	1	1	1	1	1	0	1	1	1	1	0	1	1	0	1
CAB		Clear	1	1	0	1	1	1	1	1	1	0	1	1	1	1	0	1	0	1	1	1	1	0	1	1	1	1	1	1	0	1	0	0	1	0	1	1	0	1	1	1	1	1	1	1	1	0	1
CAB		Clear	1	1	0	0	1	1	1	1	1	0	0	1	1	1	1	0	0	1	1	0	1	0	1	1	1	0	1	1	1	1	0	1	1	1	1	0	1	0	1	1	1	1	1	0	1	1	1
CAB		Clear	0	1	0	1	1	1	1	1	1	0	1	0	0	1	1	1	1	1	1	1	1	0	1	1	1	1	1	1	1	1	0	1	1	1	1	1	1	1	1	1	1	1	1	1	1	0	1
CALV		Clear	0	1	0	1	0	0	1	1	0	0	0	1	0	1	0	0	0	0	1	0	1	0	0	1	1	0	1	1	1	1	0	0	1	0	0	0	1	1	0	0	1	1	1	0	1	0	1
CALV		Clear	1	0	0	0	1	0	1	1	1	0	0	1	0	1	0	0	1	1	1	1	1	1	1	1	0	1	1	1	1	1	0	0	0	0	0	0	0	0	1	1	1	1	1	0	1		1
CALV		Clear	1	0	0	0	1	0	1	1	1	0	0	1	0	1	0	0	1	1	1	1	1	1	1	1	0	1	1	1	1	1	0	0	0	0	0	0	0	0	1	1	1	1	1	0	1	1	1
CALV		Clear	1	0	0	0	1	0	1	1	1	0	0	1	0	1	0	0	1	1	1	1	1	1	1	1	0	1	1	1	1	1	0	0	0	0	0	0	0	0	1	1	1	1	1	0	1	1	1
CALV		Clear	0	1	0		1	1	1	1	1	0	1	1	0	1	1	0	1	1	1	1	0	0	1	1	0	1	1	1	1	1	0	1	1	0	0	0	0	0	1	1	1	1	0	0	1	0	1
CALV		Clear	1	1	0	0	1	0	1	1	1	0	0	1	1	1	0	0	1	1	1	1	1	1	1	1	0	1	1	1	1	1	0	0	0	0	0	0	0	0	1	1	1	1	1	0	1	1	1
CALV		Clear	1	1	0	0	1	1	1	1	1	0	1	1	0	1	0	0	1	1	1		1	1	1	1	1		1	1	1	1	0	0	1	0	1	0	0	1	1	1	1	1	1	0	1		1
CALV		Clear	0	1	0	1	1	1	1	1	1	0	1	1	0	1	0	0	0	1	1	1	1	1	1	1	0	1	1	1	1	1	0	0	0	0	0	0	0	0	1	1	1	1	1	0	1	1	1
CALV		Clear	1	1	0	1	1	0	1	1	1	0	0	1	0	1	0	0	1	1	1	1	1	1	1	1	0	1	1	1	1	1	0		0	0	0	0	0	0	1	1	1	1	1	0	1	1	1
CALV		Clear	1	1	0	1	1	0	1	1	1	0	0	1	0	1	0	0	1	1	1	1	1	0	1	1	1	1	1	1	1	1	0	0	1	1	0	0	0	0	1	0	1	1	1	0	1	0	1
CALV		Clear	0	1	0	1	1	0	1	1	1	0	1	1	1	1	0	1	1	1	1	1	1	0	1	1	1	1	1	1	1	1	0	0	1	0	1	0	1	0	1	1	1	1	0	0	1	0	1
CALV		Clear	0	1	0	0	0	1	1	1	1	0	1	1	0	1	1	0	1	1	1	1	1	0	0	1	1	1	1	1	0	1	0	1	1	0	1	0	0	1	1	1	1	1	1	0	1	1	1
CALV		Clear	1	0	0	0	1	0	1	1	1	0	0	1	0	1	0	0	1	1	1	1	1	1	1	1	1	1	1	1	1	1	0	0	1	1	0	0	0	0	1	1	1	1	1	0	1	1	1
CALV		Clear	1	0	0	0	1	0	1	1	1	0	0	1	1	1	0	1	1	1	1			1	1	1	1	1	1	1	1	1	0	0	1	0	1	0	1	0	1	1	1	1	1	1	1	1	1
CALV		Clear	0	1	0	1	0	1	1	1	1	0	1	1	0	1	1	0	1	1	1	1	1	0	1	1	1	1	1	1	1	1	0	1	1	0	0	0	1	1	1	1	1	1	1	0	1	0	1
CALV		Clear	1	1	0	1	1	1	1	1	1	0	1	1	0	1	0	0	1	1	1	1	1	1	1	1	0	1	1	1	1	1	0	1	1	0	0	0	0	0	1	1	1	1	1	0	1	1	1
CALV		Clear	1	1	0	1	1	0	1	1	1	0	0	1	0	1	0	0	1	1	1	1	1	1	1	1	1	1	1	1	1	1	0	0	1	0	0	0	0	0	1	1	1	1	1	1	1	1	1
CALV		Clear	0	1	0	1	1	0	1	1	1	0	1	1	1	1	0	1	1	1	1	1	1	0	1	1	1	1	1	1	1	1	0	0	1	0	1	0	1	0	1	1	1	1	0	0	1	1	1
CALV		Clear	1	0	0	1	1	1	1	1	1	0	1	1	0	1	0	0	1	1	1	1	1	1	1	1	0	1	1	1	1	1	0	0	0	0	0	0	0	0	1	1	1	1	1	1	1	1	1
CALV		Clear	0	1	0	0	0	1	1	1	1	0	1	1	1	1	1	1	1	1	1	1	1	0	0	1	1	1	1	1	1	1	0	0	1	1	1	0	1	0	1	1	1	1	0	0	0	1	1
CALV		Clear	1	0	0	0	1	0	1	1	1	0	1	1	0	1	0	1	1	1	1	1	1	1	1	1	1	1	1	1	1	1	0	1	1	1	0	0	0	0	1	1	1	1	1	0	1	1	1
CALV		Clear	1	0	0	0	1	0	1	1	1	0	0	1	1	1	0	1	1	1	1	1	1	1	1	1	1	1	1	1	1	1	0	0	1	0	1	0	1	0	1	1	1	1	1	1	1	1	1
CALV		Clear	1	1	0	0	1	1	1	1	1	0	1	1	0	1	0	0	1	1	1	1	1	1	1	1	1	1	1	1	1	1	0	0	1	0	1	0	0	1	1	1	1	1	1	0	1	1	1
CALV		Clear	1	1	0	0	1	1	1	1	1	0	1	1	0	1	0	0	1	1	1	1	1	1	1	1	1	1	1	1	1	1	0	0	1	0	1	0	0	1	1	1	1	1	1	0	1	1	1
CHAR		Clear	1	0	0	1	1	1	1	1	1	0	1	1	0	1	1	1	1	0	1	0	1	0	0	1	1	1	1	1	1	1	0	0	0	1	0	0	0	0	1	0	1	1	1	0	1	0	1
CHAR		Clear	1	1	0	1	0	1	1	1	1	0	1	0	1	1	0	1	1	0	1	1	0	0	0	1	0	1	1	1	1	1	0	0	1	1	1	1	0	0	1	1	0	1	0	0	0	0	1
CHAR		Clear	1	1	0	1	0	1	1	0	1	0	1	0	0	1	1	0	0	0	1	1	0	0	0	1	1	1	1	1	1	1	0	1	1	1	1	1	0	0	1	1	1	1	1	0	1	0	1
CHAR		Clear	1	0	0	1	0	1	1	1	1	0	1	0	1	1	0	1	0	0	1	1	1	0	0	0	0	1	1	1	0	1	0	1	1	1	1	0	1	0	1	1	1	1	0	0	1	1	1
CHAR		Clear	0	1	0	1	1	0	1	1	1	0	0	0	1	1	0	1	0	0	1	1	1	0	1	1	1	0	1	1	1	1	0	1	1	1	1	0	1	0	1	1	1	1	1	0	1	1	1
CHAR		Clear	1	0	0	0	0	1	1	1	1	0	1	1	1	1	0	1	1	0	1	1	0	1	1	1	0	1	1	1	1	1	0	0	1	1	1	1	0	1	1	1	0	1	0	0	0	0	1
CHAR		Clear	1	1	0	1	0	1	1	1	0	0	1	1	1	0	1	1	0	0	1	1	0	0	0	1	0	1	1	1	1	1	0	0	1	1	1	0	1	0	1	1	1	1	1	0	1	1	1
CHAR		Clear	1	0	0	1	1	1	1	1	1	0	0	1	0	1	0	1	0	1	1	1	1	1	1	1	1	1	1	1	1	1	0	0	0	1	1	1	0	0	1	1	1	1	1	0	1	0	1
CHAR		Clear	1	1	0	1	1	1	1	1	0	0	1	1	1	1	0	1	1	0	1	1	1	0	1	1	1	1	1	1	0	1	0	1	0	0	1	0	1	0	1	1	1	1	1	0	1	0	1
CHAR		Clear	1	1	0	1	1	1	1	1	1	0	0	1	1	1	0	1	1	1	1	1	1	0	0	0	1	1	0	1	1	1	0	0	1	0	1	1	1	0	1	1	1	1	0	1	1	1	1
CHAR		Clear	1	1	0	1	1	1	1	1	1	0	1	0	1	1	0	1	1	0	1	1	0	1	1	1	1	1	0	1	1	1	0	0	1	1	1	0	1		1	1	1	1	1	0	1	0	1
CHAR		Clear	1	1	0	1	1	1	1	1	1	0	1	1	1	1	1	1	1	0	1	0	1	1	0	1	1	1	1	1	1	1	0	0	1	1	1	0	0	0	1	1	1	1	1	0	1	0	1
CHAR		Clear	1	1	0	0	1	0	1	1	1	0	1	0	0	1	0	1	1	1	1	1	1	1	1	1	1	1	1	1	1	1	0	1	1	0	1	0	1	1	1	1	1	1	1	0	1	0	1
CHAR		Clear	1	0	0	1	1	1	1	1	1	0	1	1	1	1	1	1	1	0	1	1	1	0	0	1	1	1	1	1	1	1	0	0	0	1	1	0	1	0	1	1	1	1	1	0	1	0	1
CHAR		Clear	1	0	0	1	1	1	1	1	1	0	1	1	1	1	1	1	1	0	1	1	1	0	0	1	1	1	1	1	1	1	0	0	0	1	1	0	1	0	1	1	1	1	1	0	1	0	1
CHAR		Clear	1	1	0	1	1	1	1	1	1	0	1	1	1	1	0	1	1	1	1	1	1	0	0	0	1	1	0	1	1	1	0	0	1	0	1	1	1	0	1	1	1	1	0	1	1	1	1
CHAR		Clear	1	1	0	1	0	0	1	1	0	0	0	1	1	1	0	0	1	0	1	1	1	0	1	1	1	1	1	1	1	1	0	1	1	0	1	0	1	1	1	1	1	1	1	1	1	1	1
CHAR		Clear	1	1	0	1	1	1	1	1	1	0	1	1	1	1	0	1	1	0	1	1	1	0	1	1	0	1	1	1	1	1	0	1	1	1	1	0	1	0	1	1	1	1	0	0	1	0	1
CHAR		Clear	1	1	0	1	1	1	1	1	1	0	1	1	1	1	0	1	1	0	1	1	1	0	1	1	0	1	1	1	1	1	0	1	1	1	1	0	1	0	1	1	1	1	0	0	1	0	1
CHAR		Clear	1	1	0	1	1	1	1	1	1	0	1	1	1	1	0	1	1	0	1	1	0	1	1	1	1	1	0	1	1	1	0	0	1	1	1	0	1	0	1	1	1	1	1	0	1	0	1
CHAR		Clear	1	1	0	1	1	0	1	1	1	0	1	1	1	1	0	1	1	0	1	1	1	0	1	1	1	1	1	1	1	1	0	1	1	1	1	0	1	0	1	1	1	1	0	0	1	1	1
CHAR		Clear	1	1	0	1	1	1	1	1	1	0	1	1	1	1	1	1	1	0	1	1	1	0	1	1	1	0	1	1	1	1	0	1	1	1	1	0	1	0	1	1	1	1	0	0	1	1	1
CHAR		Clear	1	1	0	1	1	1	1	1	1	0	1	1	1	1	1	1	1	0	1	1	1	0	1	1	0	1	1	1	1	1	0	1	1	1	1	0	1	0	1	1	1	1	1	0	1	1	1
CHAR		Clear	1	1	0	1	1	1	1	1	0	0	1	1	1	1	1	1	1	0	1	1	1	0	1	1	1	1	1	1	1	1	0	1	1	1	1	0	1	0	1	1	1	1	1	0	1	1	1
CHAR		Clear	1	1	0	1	1	1	1	1	1	0	1	1	1	1	1	0	1	1	1	1	1	1	0	1	1	1	1	1	1	1	0	1	1	1	1	0	1	0	1	1	1	1	1	0	1	1	1
CHIAN		Clear	0	1	0	1	0	0	1	1	1	0	0	1	0	1	0	0	0	1	1	0	1	0	1	1	1	1	1	1	1	1	0		1	0	0	0	1	1	0	0	1	1	1	0	1	0	1
CHIAN		Clear	1	1	0	1	1	0	1	1	1	0	0	1	0	1	0	0	1	1	1	1	1	0	1	0	0	1	0	1	0	1	0	1	1	1	0	0	0	0	1	1	1	1	1	0	1	0	1
CHIAN		Clear	1	1	0	1	1	0	1	1	1	0	0	1	0	1	0	0	1	1	1	1	1	0	1	1	1	1	1	1	0	1	0	1	1	1	0	0	0	0	0	0	1	1	1	0	1	0	1
CHIAN		Clear	1	1	0	1	0	1	1	1	1	0	1	0	0	1	0	0	1	0	1	0	1	0	1	1	1	1	1	1	1	1	0	0	1	0	1	0	1	1	0	1	1	1	0	0	0	1	1
CHIAN		Clear	1	0	1	1	0	0	1	1	1	0	1	0	0	1	0	0	1	0	1	1	1	0	1	1	1	1	1	1	0	1	0	1	1	1	0	0	0	0	1	0	1	1	1	0	1	0	1
CHIAN		Clear	1	1	0	1	1	0	1	1	1	0	0	1	0	1	0	0	1	1	1	1	1	0	1	0	0	1	0	1	0	1	0	1	1	1	0	0	0	0	1	1	1	1	1	0	1	0	1
CHIAN		Clear	1	1	0	1	0	1	1	1	1	0	0	1	0	1	1	1	1	1	1	0	0	0	1	1	1	1	1	1	1	1	0	0	1	1	1	0	0	1	0	1	1	1	0	0	0	1	1
CHIAN		Clear	1	1	0	1	0	1	1	1	1	0	0	0	0	1	0	1	1	0	1	1	1	0	1	1	1	1	1	1	1	1	0	1	1	0	1	0	1	1	0	1	1	1	0	0	0	1	1
CHIAN		Clear	1	1	0	1	0	1	1	1	1	0	1	1	0	1	0	0	1	0	1	0	1	0	1	1	1	1	1	1	1	1	0	0	1	0	1	0	1	1	0	1	1	1	1	0	1	1	1
CHIAN		Clear	1	0	0	0	1	1	1	1	1	0	0	1	0	1	0	1	1	1	1	1	1	0	0	1	1	1	1	1	0	1	0	0	1	0	0	0	1	1	1	1	1	1	0	0	1	0	1
CHIAN		Clear	1	1	1	1	0	0	1	1	1	0	1	1	0	1	0	0	0	1	1	1	1	0	1	1	0	1	1	1	1	1	0	1	1	1	0	1	0	0	1	1	1	1	1	0	1	0	1
CHIAN		Clear	1	0	0	0	0	1	1	1	1	0	1	0	1	1	0	0	1	1	1	1	0	1	1	1	0	1	1	1	1	1	0	1	1	0	1	0	0	1	1	1	1	1	1	0	0	1	1
CHIAN		Clear	1	1	0	1	1	1	1	1	1	0	0	1	0	1	0	1	1	1	1	1	1	0	0	1	1	1	1	1	1	1	0	0	1	0	1	0	1	1	1	1	1	1	0	0	1	0	1
CHIAN		Clear		1	0	1	1	0	1	1	1	0	0	0	1	1	0	1	1	0	1	1	0	1	1	1	1	1	1	1	1	1	0	1	1	0	1	0	0	0	1	1	1	1	0	1	1	1	1
CHIAN		Clear	1	1	0	1	0	1	1	1	1	0	1	0	0	1	0	0	1	0	1	1	1	0	1	1	1	1	1	1	1	1	0	0	1	1	1	1	1	1	0	1	1	1	0	0	1	1	1
CHIAN		Clear	1	0	0	1	1	1	1	1	1	0	1	1	0	1	0	0	1	1	1	0	1	1	1	1	1	1	1	1	1	1	0	0	0	1	1	0	1	0	1	1	1	0	0	0	1	1	1
CHIAN		Clear	1	1	0	1	1	0	1	1	1	0	1	1	0	1	0	1	1	1	1	1	1	0	0	1	1	0	1	1	1	1	0	1	1	1	0	0	1	1	1	0	1	1	1	0	1	0	1
CHIAN		Clear	1	1	0	1	1	0	1	1	1	0	0	1	0	1	0	0	1	1	1	1	1	1	1	1	0	1	1	1	1	1	0	1	0	1	0	0	0	0	1	1	1	1	1	0	1	0	1
CHIAN		Clear	1	1	0	1	0	0	1	1	1	0	1	1	1	1	0	1	1	0	1	1	1	0	1	1	1	1	1	1	1	1	0	1	1	1	1	0	1	0	1	1	1	1	1	0	1	1	1
CHIAN		Clear	1	1	1	1	1	0	1	1	1	0	1	1	0	1	1	1	1	1	1	1		0	1	1	1	1	1	1	0	1	0	0	1	1	1	0	0		1	1	1	1	1	0	1		1
CHIAN		Clear	1	1	0	1	1	0	1	1	1	0	1	1	1	1	0	0	1	1	1	1	1	1	1	1	1	1	1	1	1	1	0	0	0	0	1	1	0	0	1	1	1	1	1	0	1	0	1
CHIAN		Clear	1	1	0	1	1	1	1	1	1	0	1	0	1	1	0	1	1	0	1	1	0	0	1	1	1	1	1	1	1	1	0	1	1	1	1	0	0	1	1	1	1	1	1	0	1	1	1
CHIAN		Clear	1	1	0	1	1	1	1	1	1	0	1	1	1	1	0	1	1	0	1	1	1	0	0	1	1	1	1	1	1	1	0	1	1	1	1	0	1	0	1	1	1	1	1	0	1	0	1
CIN		Clear	0	1	0	1	0	1	1	0	1	0	1	1	0	1	0	1	0	1	1	1	1	1	0	1	1	0	1	1	1	0	0	1	0	1	0	0	1	0	0	0	1	1	0	0	0	0	1
CIN		Clear	1	0	0	0	1	1	1	1	0	0	0	0	1	1	0	0	0	1	1	0	1	0	1	1	0	0	1	1	1	1	0	0	1	1	1	0	1	0	1	0	1	1	0	0	0	1	1
CIN		Clear	1	1	0	1	0	1	1	1	1	0	1	1	0	1	0	0	1	1	1	1	0	0	0	1	1	1	1	1	1	1	0	1	1	0	0	0	1	0	0	1	1	1	0	0	1	1	1
CIN		Clear	1	1	0	0	0	1	1	1	1	0	1	1	0	1	0	0	0	1	1	1	0	0	1	1	1	1	1	1	1	1	0	1	1	1	1	0	1	1	1	1	1	1	0	0	1	1	1
CIN		Clear	0	1	0	1	1	1	1	1	1	0	1	0	1	1	0	0	1	1	1	1	1	1	1	1	1	1	1	0	0	1	0	1	0	0	0	0	1	1	1	1	1	1	0	0	1	1	1
CIN		Clear	1	0	0	1	1	1	1	1	1	0	1	0	0	1	0	0	1	1	1	1	0	0	1	1	1	1	1	1	0	1	0	1	1	1	1	1	0	1	0	1	1	1	0	1	1	0	1
CIN		Clear	1	1	0	0	1	1	1	1	1	0	1	1	0	1	0	1	1	1	1	1	1	0	0	1	1	1	1	1	0	1	0	0	1	0	1	0	1	0	0	0	1	1	1	0	1	1	1
CIN		Clear	0	1	0	0	1	1	1	1	1	0	1	0	1	1	0	0	1	1	1	0	0	0	1	1	1	1	1	1	1	1	0	0	1	1	1	0	1	1	1	1	1	1	1	0	1	1	1
CIN		Clear	0	1	0	1	1	1	1	1	1	0	1	1	1	1	0	0	0	1	1	1	1	0	1	1	1	1	1	1	1	1	0	1	1	1	0	0	0	0	1	1	1	1	0	0	1	1	1
CIN		Clear	0	1	0	0	1	1	1	1	1	0	1	1	1	1	0	1	1	1	1	1	1	0	1	1	1	1	1	1	1	1	0	1	1	0	0	0	0	0	1	1	1	1	0	0	1	1	1
CIN		Clear	1	1	0	1	0	1	1	1	1	0	1	1	0	1	0	1	0	1	1	1	0	0	0	1	1	1	1	1	1	1	0	0	1	1	1	1	1	1	1	1	1	1	0	1	1	0	1
CIN		Clear	1	1	0	1	1	0	1	1	1	0	1	0	1	1	1	1	1	0	1	1	1	0	0	1	1	1	1	1	1	1	0	1	1	1	1	0	1	0	1	1	1	1	0	0	1	0	1
CIN		Clear	1	1	0	1	1	1	1	1	1	0	1	1	0	1	0	1	1	1	1	1	1	0	0	1	1	1	1	0	0	1	0	1	1	0	1	0	1	0	1	1	1	1	1	0	1	1	1
CIN		Clear	1	1	0	1	1	1	1	1	1	0	1	0	0	1	1	0	1	1	1	1	1	1	1	1	1	1	1	1	1	1	0	1	0	0	0	0	1	1	1	1	1	1	0	0	0	1	1
CIN		Clear	0	1	0	1	1	1	1	1	1	0	1	1	0	1	0	0	1	1	1	1	1	0	1	1	1	1	1	1	1	1	0	0	1	1	1	0	1	0	1	1	1	1	1	0	1	1	1
CIN		Clear	1	0	0	1	0	1	1	1	1	0	1	0	1	1	1	0	1	1	1	1	1	0	1	1	1	1	1	1	1	1	0	1	0	1	0	1	1	1	1	1	1	1	0	1	1	1	1
CIN		Clear	1	1	0	0	1	1	1	1	0	0	0	1	1	1	0	1	1	1	1	1	1	0	1	1	1	1	1	1	1	1	0	0	1	1	1	0	1	0	1	0	1	1	1	0	1	1	1
Frisona_Ita		Clear	0	0	0	0	0	1	0	1	0	0	1	0	1	1	0	0	1	1	1	1	1	1	0	1	1	0	1	1	1	0	0	1	1	0	0	0	0	0	0	1	1	1	1	0	1	1	1
Frisona_Ita		Clear	1	0	0	1	1	0	1	1	0	0	1	1	1	1	0	0	0	1	1	0	0	0	1	1	1	1	1	1	1	1	0	1	1	1		0	1	1		1	1	1	0	0	1	0	1
Frisona_Ita		Clear	1	1	0	1	0	0	1	1	1	0	0	0	1	1	0	1	0	1	1	0	1	1	0	1	1	0	1	1	1	1	0	0	1	1	1	1	1	0	0	1	1	1	0	0	1	1	1
Frisona_Ita		Clear	1	0	0	1	1	0	1	1	1	0	1	1	1	1	0	0	1	1	1	1	0	0	0	1	1	0	1	1	1	1	0	0	1	1	1	1	1	0	0	1	1	1	0	0	1	1	1
Frisona_Ita		Clear	1	1	0	0	0	1	1	1	0	0	1	1	0	1	0	1	0	1	1	1	1	1	0	1	1	1	1	1	1	1	0	1	1	1	0	0	1	0	0	1	1	1	0	0	1	0	1
Frisona_Ita		Clear	1	1	0	1	1	1	1	1	0	0	1	1	1	1	0	0	0	1	1	0	1	0	0	1	1	1	1	1	0	1	0	0	1	1	0	0	1	0	0	1	1	1	1	0	1	1	1
Frisona_Ita		Clear	1	0	0	1	1	1	1	1	0	0	1	0	1	1	0	0	1	1	1	1	1	1	0	1	1	0	1	1	1	1	0	1	1	1	0	0	1	0	0	1	1	1	1	0	1	1	1
Frisona_Ita		Clear	1	1	0	1	1	0	1	1	0	0	1	0	1	1	0	0	0	1	1	1	1	1	0	1	1	0	1	1	1	1	0	0	1	1	1	1	1	0	0	1	1	1	0	0	1	1	1
Frisona_Ita		Clear	1	0	0	0	1	0	1	1	1	0	0	0	1	1	0	1	0	0	1	1	1	0	1	0	1	1	1	1	1	1	0	1	1	1	1	0	1	1	1	1	1	1	0	0	1	1	1
Frisona_Ita		Clear	1	0	0	0	0	1	1	1	1	0	1	0	1	1	0	1	1	1	1	1	1	1	0	1	1	0	1	1	1	1	0	1	1	0	1	1	0	0	0	1	1	1	1	0	1	1	1
Frisona_Ita		Clear	1	0	0	0	0	1	1	1	1	0	1	0	1	1	0	1	1	1	1	1	1	1	0	1	1	0	1	1	1	1	0	1	1	0	1	1	0	0	0	1	1	1	1	0	1	1	1
Frisona_Ita		Clear	1	0	0	1	1	1	1	1	1	0	0	1	0	1	0	0	1	1	1	1	1	0	1	1	1	1	1	1	1	1	0	1	1	1	0	0	1	1	0	1	1	1	0	0	1	1	1
Frisona_Ita		Clear	1	0	0	0	1	0	1	1	1	0	0	0	1	1	0	1	1	1	1	1	1	1	1	1	1	1	1	1	1	1	0	1	1	1		1	1	1	0	1	1	1	0	0	0	1	1
Frisona_Ita		Clear	1	1	0	0	1	1	1	1	1	0	1	0	1	1	0	0	1	1	1	1	0	0	1	0	1	1	1	1	1	1	0	1	1	1	1	0	1	1	0	1	1	1	0	0	0	1	1
Frisona_Ita		Clear	1	0	0	1	1	0	1	1	1	0	1	1	1	1	0	0	1	1	1	1	0	1	1	1	1	0	1	1	0	1	0	1	1	1	1	0	1	0	1	1	1	1	1	0	1	0	1
Frisona_Ita		Clear	1	1	0	0	0	1	1	1	1	0	1	1	0	1	0	0	0	1	1	1	1	0	1	1	0	1	1	1	0	1	0	1	1	1	1	0	0	1	1	1	1	1	1	0	1	1	1
Frisona_Ita		Clear	1	0	0	1	1	1	1	1	1	0	1	1	1	1	0	0	1	1	1	1	0	1	1	1	0	0	1	1	0	1	0	1	1	0	1	0	1	1	1	1	0	1	1	0	0	1	1
Frisona_Ita		Clear	1	0	0	1	1	1	0	1	1	0	1	1	1	1	0	0	1	1	1	1	1	1	0	1	1	0	1	1	1	1	0	1	1	0	1	1	0	0	0	1	1	1	1	0	1	1	1
Frisona_Ita		Clear	1	1	0	0	1	1	1	1	1	0	1	1	1	1	0	1	0	1	1	1	1	1	0	1	1	0	1	1	1	1	0	1	1	1	1	0	0	0	0	1	1	1	0	0	1	0	1
Frisona_Ita		Clear	1	1	0	0	1	1	1	1	1	0	1	1	1	1	1	1	1	1	1	1	0	0	0	1	1	1	1	1	0	1	0	1	1	1	1	0	1	0	0	1	1	1	0	0	0	0	1
Frisona_Ita		Clear	1	1	0	1	1	0	1	1	0	0	1	0	1	1	0	0	0	1	1	1	1	1	0	1	1	0	1	1	1	1	0	1	1	1	1	1	1	1	0	1	1	1	0	0	0	1	1
Frisona_Ita		Clear	1	0	0	1	1	0	1	1	0	0	1	1	1	1	0	0	0	1	1	0	0	0	1	1	1	1	1	1	1	1	0	1	1	1	1	0	1	1	1	1	1	1	0	0	1	1	1
Frisona_Ita		Clear	1	0	0	1	1	0	1	1	1	0	0	1	1	1	0	0	1	1	1	1	0	1	1	1	1	1	1	1	1	1	0	1	1	1	1	0	1	1	1	1	1	1	1	0	0	1	1
Frisona_Ita		Clear	1	1	0	1	1	0	1	1	1	0	1	1	1	1	0	0	1	1	1	1	1	0	1	1	1	1	1	1	1	1	0	0	1	1	1	1	0	0	1	1	1	1	1	0	1	1	1
Frisona_Ita		Clear	1	0	0	1	1	0	1	1	1	0	0	1	1	1	0	1	1	0	1	1	0	1	1	1	1	1	1	1	1	1	0	1	1	1	1	0	1	1	1	1	0	1	1	0	1	0	1
Frisona_Ita		Clear	1	1	0	1	1	1	1	1	1	0	0	1	1	1	0	0	1	1	1	1	1	1	1	1	0	1	1	1	0	1	0	1	1	1	1	0	1	0	1	1	1	1	1	0	1	1	1
Frisona_Ita		Clear	1	1	0	1	0	1	1	1	0	0	1	1	1	1	0	0	1	1	1	1	1	1	1	1	1	1	1	1	1	1	0	1	1	0	0	0	1	1	1	1	1	1	1	0	1	1	1
Frisona_Ita		Clear	1	0	0	0	1	1	1	1	1	0	1	0	1	1	0	1	1	1	1	1	1	1	1	1	1	1	1	1	1	1	0	1	1	1	0	0	1	1	0	1	1	1	1	0	1	1	1
Frisona_Ita		Clear	1	0	0	1	1	1	0	1	1	0	1	1	1	1	1	1	1	1	1	1	1	1	1	1	1	1	1	1	1	1	0	1	1	0	1	0	0	1	1	1	1	1	1	0	1	1	1
Frisona_Ita		Clear	1	0	0	0	1	1	1	1	1	0	1	0	1	1	0	1	1	1	1	1	1	1	1	1	1	1	1	1	1	1	0	1	1	1	1	0	1	1	1	1	1	1	1	0	1	1	1
Frisona_Ita		Clear	0	1	0	0	1	1	1	1	1	0	1	0	1	1	0	1	1	1	1	1	1	1	1	1	1	1	1	1	1	1	0	1	1	1	1	0	1	1	1	1	1	1	1	0	1	1	1
Frisona_Ita		Clear	1	0	0	0	1	1	1	1	1	0	1	0	1	1	0	1	1	1	1	1	1	1	1	1	1	1	1	1	1	1	0	1	1	1	1	0	1	1	1	1	1	1	1	0	1	1	1
GARF		Clear	0	1	0	0	0	0	0	1	0	0	0	0	1	1	0	0	0	0	1	1	0	0	1	1	1	1	1	1	1	1	0	0	1	1	1	1	0	0	0	1	1	1	1	0	0	0	1
GARF		Clear	1	1	0	0	1	1	1	0	1	0	0	1	1	1	0	1	0	0	1	1	0	0	0	1	0	0	0	1	1	1	0	1	1	1	0	0	1	0	1	1	1	1	0	0	1	1	1
GARF		Clear	1	1	0	0	1	0	0	1	0	0	0	0	1	1	0	0	0	0	1	1	0	0	1	1	1	1	1	1	1	1	0	0	1	1	1	1	0	0	0	1	1	1	1	0	0	0	1
GARF		Clear	1	1	0	1	0	1	1	1	1	0	0	1	1	1	0	0	1	0	1	1	0	0	0	0	0	1	0	1	0	1	0	1	1	0	1	0	1	1	1	1	1	0	1	0	1	1	1
GARF		Clear	1	1	0	0	1	1	1	1	1	0	0	1	1	1	0	1	0	1	1	1	1	0	1	1	0	0	1	1	1	1	0	1	1	1	0	0	1	0	1	1	1	1	0	0	1	1	1
GARF		Clear	1	1	0	0	1	1	1	1	1	0	0	1	1	1	0	1	0	1	1	1	1	0	1	1	0	0	1	1	1	1	0	1	1	1	0	0	1	0	1	1	1	1	0	0	1	1	1
GARF		Clear	1	1	0	0	1	1	1	1	0	0	0	0	1	1	0	0	0	1	1	1	1	0	1	1	1	1	1	1	1	1	0	0	1	1	1	1	1	0	1	1	1	1	1	0	0	0	1
GARF		Clear	0	1	0	0	0	0	1	1	0	0	1	1	1	1	0	1	0	1	1	1	1	1	1	1	1	1	1	1	1	1	0	1	1	1	1	1	0	0	0	1	1	1	1	0	1	0	1
GARF		Clear	1	1	0	0	1	0	0	1	1	0	1	0	1	1	0	0	0	1	1	1	0	1	1	1	1	1	1	1	1	1	0	0	1	1	1	1	0	0	1	1	1	1	1	0	1	0	1
GARF		Clear	1	1	0	1	1	1	1	1	1	0	0	1	1	1	0	1	1	0	1	1	0	0	0	1	0	1	0	1	1	1	0	1	1	1	1	0	1	1	1	1	1	0	1	0	1	1	1
GARF		Clear	1	1	0	0	1	1	1	1	1	0	0	1	1	1	0	1	1	0	1	1	0	0	0	1	0	1	0	1	1	1	0	1	1	1	1	0	1	1	1	1	1	1	1	0	1	1	1
GARF		Clear	1	1	0	0	1	1	1	1	0	0	0	0	1	1	0	0	0	1	1	1	1	0	1	1	1	1	1	1	1	1	0	0	1	1	1	1	1	0	1	1	1	1	1	0	1	0	1
GARF		Clear	1	1	0	0	1	1	1	1	1	0	0	1	1	1	0	1	0	0	1	1	0	0	1	1	1	1	1	1	1	1	0	1	1	1	1	1	1	0	0	1	1	1	1	0	1	1	1
GARF		Clear	0	1	0	1	0	1	1	1	1	0	0	1	1	1	0	0	1	0	1	1	0	0	1	1	1	1	1	1	1	1	0	1	1	1	1	1	1	1	1	1	1	1	1	0	1	1	1
GARF		Clear	0	1	0	1	0	1	1	1	1	0	0	1	1	1	0	0	1	0	1	1	0	0	1	1	1	1	1	1	1	1	0	1	1	1	1	1	1	1	1	1	1	1	1	0	1	1	1
GARF		Clear	1	1	0	1	1	1	1	1	1	0	1	1	1	1	0	0	1	0	1	1	0	0	1	1	1	1	0	1	1	1	0	1	1	0	1	1	1	1	1	1	1	1	1	0	1	1	1
GARF		Clear	1	1	0	1	1	1	1	1	1	0	0	1	1	1	0	0	1	1	1	1	1	0	1	1	0	1	1	1	1	1	0	1	1	1	1	0	1	1	1	1	1	1	1	0	1	1	1
GARF		Clear	1	1	0	0	0	1	1	1	1	0	1	1	1	1	0	1	0	1	1	1	1	1	1	1	1	1	1	1	1	1	0	1	1	0	1	0	0	1	1	1	1	1	1	0	1	0	1
GARF		Clear	1	1	0	1	1	1	1	1	1	0	0	1	1	1	0	0	1	1	1	1	1	0	1	1	0	1	1	1	1	1	0	1	1	1	1	0	1	1	1	1	1	1	1	0	1	1	1
LIM		Clear	0	1	0	0	1	1	1	1	1	0	1	1	0	1	0	1	0	1	1	1	0	0	0	1	0	1	1	1	1	1	0	1	1	1	0	0	1	0	1	1	1	1	1	0	1	1	1
LIM		Clear	1	1	0	1	1	1	1	1	1	0	1	1	1	1	0	1	0	1	1	1	0	0	0	1	0	1	1	1	1	1	0	1	1	1	0	0	1	0	1	1	1	1	1	0	1	1	1
LIM		Clear	0	1	0	0	1	0	0	1	1	0	1	1	0	1	0	0	1	0	1	1	0	1	1	1	1	1	0	1	1	1	0	0	1	1	1	0	1	1	1	1	1	1	1	0	1	1	1
LIM		Clear	1	0	0	1	1	0	1	1	1	0	1	1	0	1	1	0	1	0	1	1	0	0	0	1	1	1	1	0	0	1	0	1	1	1	0	0	1	0	1	1	1	1	1	0	1	1	1
LIM		Clear	1	1	0	1	1	1	1	1	1	0	1	1	0	1	0	1	1	1	1	1	0	0	0	1	0	1	1	1	1	1	0	1	1	1	1	0	1	0	1	1	1	1	1	0	1	1	1
LIM		Clear	0	1	0	1	1	1	1	1	1	0	1	1	0	1	1	1	1	1	1	1	0	0	0	1	1	1	1	1	1	1	0	1	1	1	0	0	1	0	1	1	1	1	1	0	1	1	1
LIM		Clear	1	0	0	1	1	0	1	1	1	0	1	1	1	1	1	0	1	1	1	1	0	0	1	1	1	0	0	1	1	1	0	1	1	1	0	0	0	0	1	1	1	1	1	0	1	1	1
LIM		Clear	1	1	0	1	1	0	1	1	1	0	1	0	1	1	1	0	1	1	1	1	0	0	0	1	1	1	1	1	1	1	0	1	1	1	0	0	0	0	1	1	1	1	1	1	1		1
LIM		Clear	0	1	0		1	0	1	1	1	0	1	1	1	1	0	1	1	0	1	1	0	1	0	1	1	1	1	1	1	1	0	0	1	1	1	1	1	0	1	1	1	1	0	0	1	1	1
LIM		Clear	1	1	0	0	1	1	1	1	1	0	1	1	0	1	0	1	0	1	1	1	0	0	0	1	1	1	1	1	1	1	0	1	1	1	0	0	1	0	1	1	1	1	1	0	1	1	1
LIM		Clear	1	1	0	1	1	1	0	1	1	0	1	0	1	1	0	0	1	0	1	1	0	0	1	1	1	1	1	0	0	1	0	0	1	1	1	0	1	1	1	1	1	1	1	0	1	1	1
LIM		Clear	0	1	0	0	1	1	1	1	1	0	1	1	0	1	0	1	0	1	1	1	0	0	1	1	1	1	1	1	1	1	0	1	1	1	1	1	0		1	1	1	1	0	0	1	0	1
LIM		Clear	1	1	0	1	1	1	1	1	1	0	1	1	0	1	0	1	1	0	1	1	1	1	1	1	0	1	1	1	1	1	0	1	1	1	1	0	1	0	0	1	1	1	0	0	1	0	1
LIM		Clear	1	1	0	1	0	1	1	1	1	0	1	0	0	1	0	0	1	1	1	1	1	0	1	1	0	1	1	1	1	1	0	1	1	1	1	0	1	0	1	1	1	1	1	0	1	1	1
LIM		Clear	1	1	0	1	1	0	1	1	1	0	1	1	0	1	0	1	0	1	1	1	1	1	1	1	0	1	1	1	1	1	0	1	1	1	0	0	1	0	1	1	1	1	1	0	1	1	1
LIM		Clear	1	1	0	1	1	1	1	1	1	0	1	1	1	1	0	1	0	1	1	1	1	1	0	1	0	1	1	1	1	1	0	1	1	1	1	1	1	0	1	1	1	1	0	0	0	0	1
LIM		Clear	1	1	0	1	1	0	1	1	1	0	1	0	1	1	1	1	0	1	1	1	1	0	0	0	1	0	0	1	1	1	0	1	1	1	1	1	1	1	1	1	1	1	1	1	1	1	1
LIM		Clear	1	1	0	1	1	1	1	1	1	0	1	1	1	1	0	1	1	1	1	1	0	0	0	1	0	1	1	1	1	1	0	1	1	1	1	1	1	0	1	1	1	1	1	0	1	1	1
LIM		Clear	1	1	0	1	1	1	1	1	1	0	1	1	0	1	0	1	1	1	1	1	0	0	0	1	0	1	1	1	1	1	0	1	1	1	1	0	1	0	1	1	1	1	1	0	1	1	1
MARCH		Clear	0	1	0	1	0	0	1	1	1	0	0	1	1	1	1	0	1	1	1	1	0	0	0	0	0	1	0	1	0	1	0	1	0	1	0	0	0	0	1	0	1	1	1	0	1	1	1
MARCH		Clear	0	1	0	1	0	0	1	1	1	0	0	1	0	1	0	0	0	0	1	1	0	0	0	1	0	1	1	0	0	1	0	0	1	0	0	0	0	0	0	1	1	1	1	0	1	1	1
MARCH		Clear	0	1	0	1	0	0	1	1	1	0	0	1	0	1	0	0	0	1	1	1	1	0	0	1	1	0	1	1	1	1	0	1	1	1	0	0	1	1	1	1	1	1	0	0	1	1	1
MARCH		Clear	1	1	0	0	0	1	1	1	1	0	1	1	1	1	0	0	1	1	1	1	0	0	0	0	1	1	1	1	0	1	0	1	1	1	0	0	0	0	1	1	1	1	1	0	1	0	1
MARCH		Clear	1	1	1	1	0	0	1	1	1	0	1	0	1	1	0	0	0	1	1	1		0	1	1	1	1	1	1	1	1	0	0	1	0	0	0	0	1	1	1	1	1	1	0	1	0	1
MARCH		Clear	1	1	0	1	0	0	1	1	1	0	0	1	0	1	0	0	1	1	1	1	1	0	1	1	1	1	1	1	1	1	0	1	1	0	0	0	1	1	1	1	1	1	1	0	1	1	1
MARCH		Clear	1	1	0	1	1	0	1	1	1	0	0	1	1	1	1	0	1	1	1	1		0	0	1	1	1	1	1	0	1	0	1	1	1	0	0	1	1	1	1	1	1	1	0	1	1	1
MARCH		Clear	1	0	1	1	0	0	1	1	1	0	1	0	0	1	1	1	1	0	1	0	1	0	1	1	1	1	1	1	1	1	0	0	1	1	0	0	0	0	1	1	1	1	1	0	1	0	1
MARCH		Clear	1	1	0	1	1	0	1	1	1	0	0	1	1	1	0	0	0	1	1	1	0	0	1	1	1	1	1	1	1	1	0	1	1	0	1	1	0	1	1	1	1	1	0	1	1	0	1
MARCH		Clear	1	1	0	1	1	0	1	1	1	0	0	1	0	1	0	0	1	1	1	1	1	0	1	1	1	0	1	1	1	1	0	1	1	0	1	0	0	1	1	1	1	1	1	1	1	0	1
MARCH		Clear	1	1	0	1	0	1	1	1	1	0	1	1	1	1	0	1	0	1	1	1		1	1	1	1	1	1	1	1	1	0	1	1	1	0	0	0	0	1	1	1	1	1	0	1	0	1
MARCH		Clear	0	1	0	1	0	1	1	1	1	0	0	1	1	0	1	1	1	1	1	0	1	0	1	1	1	1	1	1	1	1	0	1	1	1	0	0	1	1	1	1	1	1	1	0	0	1	1
MARCH		Clear	1	1	0	1	1	1	1	1	1	0	0	1	0	1	0	0	1	1	1	1		0	1	1	1	1	1	1	0	1	0	1	1	0	1	0	1	1	1	1	1	1	1	1	1	0	1
MARCH		Clear	1	1	0	1	1	0	1	1	1	0	0	1	0	1	0	1	1	1	1	1	1	1	1	1	0	1	1	1	1	1	0	1	0	1	0	0	0	0	1	1	1	1	1	0	1	1	1
MARCH		Clear	1	1	0	1	1	0	1	1	1	0	1	1	0	1	0	0	1	1	1	1	1	0	1	1	1	1	1	1	0	1	0	0	1	0	1	0	0	1	1	1	1	1	1	1	1	1	1
MARCH		Clear	1	0	0	1	1	0	1	1	1	0	1	1	0	1	0	0	1	1	1	1	1	1	1	1	1	1	1	1	1	1	0	0	0	1	1	0	0	1	1	1	1	1	1	0	1	0	1
MARCH		Clear	1	0	0	0	1	1	1	1	1	0	1	1	0	1	1	1	0	1	1	1	1	0	1	1	1	1	1	1	1	1	0	1	1	0	1	1	1	1	1	1	1	1	1	0	1	1	1
MDN		Clear	1	1	0	1	1	1	1	1	1	0	1	1	0	1	0	0	0	1	1	0	1	0	1	1	1	1	1	1	1	1	0	0	1	1	0	0	1	0	0	1	1	1	0	0	0	0	1
MDN		Clear	1	0	0	1	1	0	1	1	0	0	1	0	1	1	0	0	1	1	1	1	0	1	1	1	1	1	1	1	1	1	0	1	1	0			0		0	1	1	1	1	0	1	0	1
MDN		Clear	1	1	0	1	0	0	1	1	1	0	0	1	0	1	0	0	1	0	1	1	1	0	1	0	1	1	1	1	1	1	0	1	1	0	0	0	1	1	1	0	1	1	0	0	1	0	1
MDN		Clear	1	0	0	1	1	1	1	1	1	0	0	1	1	1	0	0	1	0	1	1	1	0	0	1	1	1	1	1	1	1	0	0	1	0	1	1	0	0	0	1	1	1	1	0	1	1	1
MDN		Clear	1	0	0	1	1	0	1	1	0	0	1	1	1	1	0	0	0	1	1	1	0	1	1	1	1	1	1	1	1	1	0	1	1	0	1	1	0			1	1	1	0	0	0	1	1
MDN		Clear	1	0	0	1	1	0	1	1	0	0	1	1	1	1	0	0	0	1	1	1	0	1	1	1	1	1	1	1	1	1	0	1	1	0	1	1	0	0	0	1	1	1	0	0	0	1	1
MDN		Clear	1	0	0	1	1	1	1	1	1	0	0	1	1	1	0	1	1	0	1	1	0	0	0	1	1	1	1	1	1	1	0	0	1	0	1	1	0	0	0	1	1	1	0	1	1	1	1
MDN		Clear	1	1	0	1	1	0	1	1	1	0	1	1	1	1	0	0	0	0	1	1	0	0	0	1	1	1	1	1	1	1	0	1	1	1	1	1	0	0	0	1	1	1	0	0	1	1	1
MDN		Clear	1	1	0	1	1	0	1	1	0	0	1	0	0	1	0	0	0	0	1	1	1	1	1	1	1	1	1	1	0	1	0	0	1	1	1	0	1	0	0	1	1	1	0	1	1	0	1
MDN		Clear	1	1	0	1	1	0	0	1	1	0	1	0	1	1	0	0	0	1	1	1	1	0	1	1	1	0	1	1	1	1	0	0	1	1	0	0	0	0	0	1	1	1	1	1	1	0	1
MDN		Clear	1	1	0	1	1	0	1	1	1	0	1	1	1	1	0	1	0	1	1	1	0	0	0	1	1	0	1	1	1	1	0	1	1	1	0	0	0	0	0	1	1	1	1	0	1	0	1
MDN		Clear	1	1	0	1	0	1	1	1	1	0	1	1	0	1	0	0	0	1	1	0	1	0	1	1	1	1	1	1	1	1	0	0	1	1	0	0	1		0	1	1	1	0	0	1	1	1
MDN		Clear	0	1	0	1	1	1	1	1	1	0	1	1	0	1	0	0	0	1	1	1	1	0	1	1	1	1	1	1	1	1	0	0	1	1	0	0	1	0	0	1	1	1	0	1	1	0	1
MDN		Clear	1	1	0	1	1	0	0	1	0	0	1	0	1	1	0	0	1	1	1	1	0	1	1	1	1	1	1	1	0	1	0	1	1	1	1	1	1	0	1	1	1	1	0	0	1	0	1
MDN		Clear	1	0	0	1	1	0	1	1	1	0	1	1	0	1	0	1	0	1	1	1	0	1	1	1	1	1	1	1	1	1	0	1	1	1	1	1	0	0	0	1	1	1	0	0	0	1	1
MDN		Clear	0	1	0	1	1	1	1	1	1	0	1	1	1	1	0	0	0	1	1	0	1	0	1	1	1	1	1	1	1	1	0	0	1	1	0	0	1	1	1	1	1	1	0	0	1	0	1
MDN		Clear	1	1	0	1	1	0	1	1	1	0	1	0	1	1	0	1	1	0	1	1	0	0	0	1	1	0	1	1	1	1	0	1	1	1	0	0	0	0	1	1	1	1	1	0	1	0	1
MDN		Clear	1	0	0	1	1	0	1	1	1	0	1	0	0	1	0	0	0	1	1	1	1	1	1	1	1	1	1	1	0	1	0	1	1	1	1	1	1	0	0	1	1	1	0	0	1	1	1
MDN		Clear	1	1	0	1	1	1	1	1	1	0	1	1	0	1	0	1	0	1	1	1	0	1	1	1	1	1	1	1	0	1	0	1	1	1	1	1	1	0	1	1	1	1	0	0	1	0	1
MDN		Clear	1	1	0	1	1	1	1	1	1	0	1	1	0	1	1	1	0	1	1	1	0	0	1	1	1	1	1	1	1	1	0	0	1	1	1	0	1		1	1	1	1	1	0	1	0	1
MDN		Clear	1	1	0	1	1	0	1	1	1	0	0	0	1	1	0	0	1	1	1	1	1	0	0	1	1	1	1	1	1	1	0	0	1	0	1	1	1	1	1	1	1	1	1	0	1	1	1
MDN		Clear	1	1	0	1	1	1	1	1	1	0	1	1	1	1	0	1	0	1	1	1	0	0	1	1	1	1	1	1	1	1	0	1	1	1	1	1	1	0	1	1	1	1	0	0	1	1	1
MOD		Clear	1	0	1	1	1	1	1	1	1	0	1	0	1	1	0	0	0	1	1	1	0	0	0	0	1	1	1	1	1	1	0	0	1	0	1	1	0	0	0	1	1	1	0	0	1	0	1
MOD		Clear	0	1	0	1	0	1	1	1	1	0	1	1	0	1	0	0	0	0	1	0	1	0	1	1	1	1	1	1	1	1	0	1	1	1	0	0	0	1	1	1	1	1	1	1	1	0	1
MOD		Clear	1	0	0	0	0	0	1	1	1	0	1	1	1	1	0	1	0	1	1	1	1	0	1	1	1	1	1	1	1	1	0	0	1	1	0	0	0	0	0	1	1	1	1	0	1	0	1
MOD		Clear	1	1	0	1	1	1	1	1	1	0	1	0	1	1	0	0	1	0	1	1	1	0	1	0	0	1	1	1	0	1	0	1	0	1	0	0	1	1	1	1	1	1	0	1	1	0	1
MOD		Clear	1	0	0	1	1	0	1	1	1	0	1	1	0	1	0	0	0	1	1	1	0	1	1	1	1	1	1	0	0	1	0	1	1	0	0	0	1	1	1	1	1	1	0	0	1	1	1
MOD		Clear	1	0	0	0	1	1	1	1	1	0	1	1	0	1	0	0	1	1	1	1	0	0	0	0	1	1	1	1	1	1	0	1	1	1	0	0	0	1	1	1	1	1	1	1	1	0	1
MOD		Clear	1	1	0	1	0	1	1	1	1	0	1	1	1	1	0	0	0	1	1	1	1	0	1	1	1	1	1	1	1	1	0	0	1	0	1	0	1	0	0	1	1	1	1	0	1	0	1
MOD		Clear	1	1	0	1	1	1	1	1	0	0	1	1	1	1	0	0	0	1	1	1	0	0	1	1	1	1	1	0	1	1	0	0	1	1	1	1	1	1		1	1	1	1	0	1	0	1
MOD		Clear	1	1	0	0	0		1	1	1	0	1	1	0	1	1	1	0	1	1	0	1	0	1	1	1	1	1	1	1	1	0	1	1	1	0	0	1		1	1	1	1	1	0	1	1	1
MOD		Clear	1	1	0	0	1	1	1		1	0	1	1	0	1	0	0	1	1	1	1	0	0	0	0	1	0	1	1	1	1	0	1	1	1	0	0	1	1	1	1	1	1	1	1	1	1	1
MOD		Clear	1	0	0	1	1	1	1	1	1	0	1	1	0	1	0	1	0	1	1	1	0	0	1	0	1	1	1	1	1	1	0	0	1	1	0	0	1	1	1	1	1	1	0	1	1	1	1
MOD		Clear	0	1	0	1	0	1	1	1	1	0	1	1	0	1	0	0	1	1	1	1	1	0	1	1	1	1	1	1	1	1	0	1	1	1	0	0	0	1	1	1	1	1	1	1	1	0	1
MOD		Clear	1	1	0	0	1	1	1	1	0	0	0	1	1	1	0	1	1	1	1	1	1	0	1	1	1	1	1	0	1	1	0	0	1	1	1	1	1	1	1	1	1	1	1	0	1	0	1
MOD		Clear	1	0	0	1	1	1	1	1	1	0	1	1	0	1	0	0	1	1	1	1	1	0	0	1	1	1	1	1	1	1	0	1	1	0	1	0	0	1	1	1	1	1	0	1	1	0	1
MOD		Clear	1	0	0	0	1	1	1	1	1	0	1	1	1	1	1	1	1	1	1	1	1	0	1	1	1	1	1	0	1	1	0	0	1	1	1	1	0	1	1	1	1	1	0	0	1	1	1
MOD		Clear	1	1	0	1	1	0	1	1	1	0	1	1	1	1	0	1	0	1	1	1	0	0	0	0	1	1	1	1	1	1	0	1	1	1	0	0	1	1	1	1	1	1	1	1	1	1	1
MOD		Clear	1	0	0	1	0	1	1	1	1	0	1	1	0	1	1	1	0	1	1	0	1	0	1	1	1	1	1	1	1	1	0	1	1	1	0	0	1	1	1	1	1	1	1	0	1	0	1
MOD		Clear	1	0	0	1	1	1	1	1	1	0	1	1	0	1	0	1	0	0	1	1	1	0	1	0	1	1	1	1	1	1	0	1	1	1	0	0	1	1	1	1	1	1	1	1	1	1	1
MOD		Clear	1	0	0	1	1	1	1	1	1	0	1	1	0	1	0	1	0	0	1	1	1	0	1	0	1	1	1	1	1	1	0	1	1	1	0	0	1	1	1	1	1	1	1	1	1	1	1
MOD		Clear	1	1	0	1	1	1	1	1	1	0	1	1	0	1	0	1	1	0	1	1	1	0	1	1	1	1	1	1	1	1	0	1	1	1	1	0	1	1	1	1	1	1	1	1	1	0	1
MOD		Clear	1	1	0	1	1	1	1	1	1	0	1	1	1	1	0	1	1	1	1	1	1	0	0	1	1	1	1	1	1	1	0	1	1	1	1	0	1	0	0	1	1	1	1	0	1	1	1
MOD		Clear	1	0	0	1	1	0	1	1	1	0	1	1	0	1	1	1	1	1	1	0	1	0	1	1	1	1	1	1	1	1	0	0	1	1	0	0	1	1	1	1	1	1	1	0	1	1	1
MOD		Clear	1	0	1	1	1	1	1	1	1	0	1	1	1	1	1	1	0	1	1	1	0	1	1	1	1	1	1	0	0	1	0	1	1	1	0	0	1	1	1	1	1	1	1	0	0	1	1
MOD		Clear	1	1	1	1	1	1	1	1	1	0	1	1	1	1	0	0	1	1	1	1	1	0	1	1	1	1	1	1	1	1	0	1	1	1	1	1	0	1	1	1	1	1	0	1	1	1	1
MOD		Clear	1	0	1	1	1	1	1	1	1	0	1	1	1	1	0	1	0	1	1	0	0	0	1	1	1	1	1	1	1	1	0	1	1	1	0	0	1	1	1	1	1	1	1	0	1	1	1
MOD		Clear	1	1	0	1	1	1	1	1	1	0	1	1	0	1	0	1	1	1	1	1	1	0	1	1	1	1	1	1	1	1	0	1	1	1	0	0	0	1	1	1	1	1	1	1	1	0	1
MOD		Clear	1	1	0	0	1	1	1	1	1	0	1	1	1	1	1	1	1	1	1	1	1	0	1	1	1	1	1	1	1	1	0	0	1	1	0	1	1	1	1	1	1	1	1	0	1	1	1
MOD		Clear	1	1	0	1	1	1	1	1	1	0	1	1	1	1	0	0	1	1	1	1	1	1	1	1	1	1	1	1	1	1	0	1	1	1	0	0	1	1	1	1	1	1	1	1	1	1	1
MPIS		Clear	0	1	0	0	1	0	1	1	1	0	1	0	0	1	0	0	1	0	1	0	0	0	0	1	1	0	1	1	0	1	0	0	1	0	0	0	0	0	0	1	1	1	0	0	1	0	1
MPIS		Clear	0	1	0	0	1	0	1	1	1	0	1	0	0	1	0	0	1	0	1	0	0	0	0	1	1	0	1	1	0	1	0	0	1	0	0	0	0	0	0	1	1	1	0	0	1	0	1
MPIS		Clear	0	1	0	0	1	0	1	1	1	0	1	0	0	1	0	0	1	0	1	0	0	0	0	1	1	0	1	1	0	1	0	0	1	0	0	0	0	0	0	1	1	1	0	0	1	0	1
MPIS		Clear	0	1	0	0	1	0	1	1	1	0	1	0	0	1	0	0	1	0	1	0	0	0	0	1	1	0	1	1	0	1	0	0	1	0	0	0	0	0	0	1	1	1	0	0	1	0	1
MPIS		Clear	1	0	0	1	1	1	1	1	1	0	1	0	0	1	0	0	0	0	1	0	0	0	0	1	1	0	1	1	1	1	0	1	1	0	0	0	0	0	1	0	1	1	0	0	1	0	1
MPIS		Clear	0	1	0	1	1	0	1	1	1	0	1	1	0	1	0	0	0	1	1	0	1	0	0	1	0	1	1	1	1	1	0	0	0	1	0	0	0	0	0	1	1	1	0	1	1	0	1
MPIS		Clear	1	1	0	1	1	1	1	1	1	0	1	0	0	1	0	0	1	0	1	0	0	0	0	1	1	0	1	1	1	1	0	1	1	0	0	0	0	0	1	1	1	1	0	0	1	0	1
MPIS		Clear	1	1	0	1	1	1	1	1	1	0	1	0	0	1	0	0	1	0	1	0	0	0	0	1	1	0	1	1	1	1	0	1	1	0	0	0	0	0	1	1	1	1	0	0	1	0	1
MPIS		Clear	0	1	0	1	1	0	1	1	1	0	1	1	0	1	0	0	1	1	1	0	1	0	0	1	1	1	1	1	1	1	0	0	1	1	0	0	0	0	0	1	1	1	0	1	1	0	1
MPIS		Clear	0	1	0	1	1	0	1	1	1	0	1	1	0	1	0	0	1	1	1	0	1	0	0	1	1	1	1	1	1	1	0	0	1	1	0	0	0	0	0	1	1	1	0	1	1	0	1
MPIS		Clear	1	1	0	0	1	0	1	1	1	0	1	1	0	1	0	0	1	1	1	1	1	0	1	1	1	0	1	1	0	1	0	1	1	0	0	0	1	1	1	1	1	1	1	0	1	0	1
MPIS		Clear	1	1	0	0	1	0	1	1	1	0	1	1	0	1	0	0	1	1	1	1	1	0	1	1	1	0	1	1	0	1	0	1	1	0	0	0	1	1	1	1	1	1	1	0	1	0	1
MPIS		Clear	0	1	0	1	1	0	1	1	1	0	1	1	0	1	0	0	1	1	1	1	1	0	1	1	1	1	1	1	0	1	0	0	1	0	1	0	0	1	1	1	1	1	0	1	1	0	1
MPIS		Clear	1	1	0	1	1	0	1	1	1	0	1	1	0	1	0	1	1	1	1	1	1	0	0	1	1	1	1	1	1	1	0	1	1	0	1	1	0	0	0	1	1	1	0	0	1	1	1
MPIS		Clear	1	1	0	1	1	0	1	1	1	0	1	1	0	1	0	1	1	1	1	1	1	0	0	1	1	1	1	1	1	1	0	1	1	0	1	1	0	0	0	1	1	1	0	0	1	1	1
MPIS		Clear	1	1	0	1	1	0	1	1	1	0	1	1	0	1	0	1	1	1	1	1	1	0	0	1	0	1	1	1	1	1	0	1	0	1	1	1	0	0	0	1	1	1	0	1	1	1	1
MPIS		Clear	1	1	0	1	1	0	1	1	1	0	1	1	0	1	0	1	1	1	1	1	1	0	0	1	1	1	1	1	1	1	0	1	1	0	1	1	0	0	0	1	1	1	0	0	1	1	1
MPIS		Clear	1	1	0	1	1	0	1	1	1	0	1	1	0	1	0	1	1	1	1	1	1	0	0	1	1	1	1	1	1	1	0	1	1	0	1	1	0		0	1	1	1	0	0	1	1	1
MPIS		Clear	1	1	0	1	1	0	1	1	1	0	1	1	0	1	0	1	1	1	1	1	1	0	0	1	0	1	1	1	1	1	0	1	0	1	1	1	0	0	0	1	1	1	0	1	1	1	1
MPIS		Clear	1	1	0	1	1	0	1	1	1	0	1	1	0	1	0	0	1	1	1	0	1	0	0	1	1	1	1	1	1	1	0	1	1	1	1	0	1	1	0	1	1	1	0	1	1	0	1
MPIS		Clear	1	1	0	1	1	0	1	1	1	0	1	1	0	1	0	0	1	1	1	0	1	0	0	1	1	1	1	1	1	1	0	1	1	1	1	0	1	1	0	1	1	1	0	1	1	0	1
MPIS		Clear	1	1	0	1	1	0	1	1	1	0	1	1	0	1	0	0	1	1	1	1	1	0	1	1	1	1	1	1	1	1	0	1	1	1	0	0	1	1	1	1	1	1	1	1	1	0	1
MPIS		Clear	1	1	0	1	1	0	1	1	1	0	1	1	0	1	0	0	1	1	1	1	1	0	1	1	1	1	1	1	1	1	0	1	1	1	0	0	1	1	1	1	1	1	1	1	1	0	1
MRM		Clear	1	0	0	1	0	1	1	1	1	0	1	0	1	1	0	0	0	1	1	1	1	0	1	1	1	1	1	1	1	1	0	0	0	1	0	1	1	0	0	1	1	1	0	1	1	0	1
MRM		Clear	1	0	0	1	0	1	1	1	1	0	1	0	1	1	0	0	0	1	1	1	1	0	1	1	1	1	1	1	1	1	0	0	0	1	0	1	1	0	0	1	1	1	0	1	1	0	1
MRM		Clear	1	1	0	1	0	1	1	1	1	0	1	0	1	1	0	0	0	1	1	1	1	0	1	1	1	1	1	1	1	1	0	0	0	1	0	1	1	0	0	1	1	1	1	1	1	0	1
MRM		Clear	1	0	0	1	1	1	1	1	1	0	1	0	0	1	0	0	1	0	1	1	0	0	1	1	1	1	1	1	0	1	0	1	1	1	1	0	0	1	1	1	1	1	0	0	1	1	1
MRM		Clear	1	1	0	1	0	1	1	1	1	0	1	1	1	1	0	0	0	1	1	1	1	0	1	1	1	1	1	1	1	1	0	0	1	1	0	1	1	0	1	1	1	1	1	0	1	1	1
MRM		Clear	1	1	0	1	0	1	1	1	1	0	1	0	1	1	0	0	0	1	1	1	1	0	1	1	1	1	1	1	1	1	0	0	0	1	0	1	1	0	0	1	1	1	1	0	1	0	1
MRM		Clear	1	0	0	1	1	1	1	1	1	0	1	0	1	1	0	0	0	1	1	1	1	0	1	1	1	1	1	1	1	1	0	1	1	1	0	1	1	0	0	1	1	1	1	0	1	1	1
MRM		Clear	1	0	0	1	1	1	1	1	1	0	1	0	0	1	0	0	0	0	1	1	0	0	1	1	1	1	1	1	1	1	0	1	1	1	1	0	0	1	1	1	1	1	1	0	1	1	1
MRM		Clear	1	1	0	0	0	0	1	1	1	0	0	0	1	1	0	1	1	1	1	1	1	1	1	1	1		1	1	1	1	0	1	1	1	1	1	1	1	0	1	1	1	0	0	0	1	1
MRM		Clear	1	0	0	1	1	1	1	1	1	0	1	0	1	1	0	0	0	1	1	1	1	0	1	1	1	1	1	1	1	1	0	1	1	1	0	1	1	0	0	1	1	1	0	1	1	1	1
MRM		Clear	1	1	0	1	1	1	1	1	1	0	1	0	1	1	0	0	0	1	1	1	1	0	1	1	1	1	1	1	1	1	0	1	1	1	0	1	1	0	0	1	1	1	1	0	1	1	1
MRM		Clear	1	0	0	1	0	1	1	1	1	0	1	1	1	1	0	0	0	1	1	1	1	0	1	1	1	1	1	1	1	1	0	0	1	1	0	1	1	0	1	1	1	1	1	1	1	1	1
MRM		Clear	1	0	0		1	1	1	1	1	0	1	1	1	1	0	0	0	1	1	1	0	1	1	1	1	1	1	1	1	1	0	0	1	1	0	0	1	1	1	1	1	1	1	0	1	1	1
MRM		Clear	1	0	0	1	1	1	1	1	1	0	1	1	1	1	0	0	0	1	1	1	1	0	1	1	1	1	1	1	1	1	0	0	1	1	0	1	1	0	0	1	1	1	1	1	1	0	1
MRM		Clear	1	0	0	1	1	1	1	1	1	0	1	1	1	1	0	0	0	1	1	1	1	0	1	1	1	1	1	1	1	1	0	0	1	1	0	1	1	0	0	1	1	1	1	1	1	0	1
MRM		Clear	1	1	0	1	0	1	1	1	1	0	1	1	1	1	0	0	0	1	1	1	1	0	1	1	1	1	1	1	1	1	0	1	0	1	0	1	1	0	1	1	1	1	0	1	1	0	1
MRM		Clear	1	1	0	1	1	1	1	1	1	0	1	0	1	1	0	0	0	1	1	1	1	0	1	1	1	1	1	1	1	1	0	1	1	1	1	1	1	1	1	1	1	1	1	0	1	0	1
MRM		Clear	1	1	0	1	0	1	1	1	1	0	1	1	1	1	0	0	0	1	1	1	1	0	1	1	1	1	1	1	1	1	0	1	1	1	1	1	1	1	1	1	1	1	1	0	1	0	1
MRM		Clear	1	1	0	1	1	1	1	1	1	0	1	1	1	1	0	0	0	1	1	1	0	0	1	1	1	1	1	1	1	1	0	1	1	1	1	0	0	1	1	1	1	1	1	0	1	1	1
MRM		Clear	1	1	0	1	1	1	1	1	1	0	1	0	1	1	0	0	1	1	1	1	1	0	1	1	1	1	1	1	1	1	0	0	1	1	1	1	1	1	1	1	1	1	1	0	1	0	1
MRM		Clear	1	1	0	1	1	1	1	1	1	0	0	1	0	1	1	1	0	1	1	1	1	0	1	1	1		1	1	1	1	0	1	1	1	1	1	0	1	1	1	1	1	1	0	1	1	1
MRM		Clear	1	1	1	1	0	1	1	1	1	0	1	0	1	1	1	0	1	1	1	1	1	0	1	1	1	1	1	1	1	1	0	1	1	1	1	1	1	0	1	1	1	1	1	0	1	0	1
MRM		Clear	1	1	0	1	1	1	1	1	1	0	1	1	1	1	1	1	0	1	1	1	1	0	1	1	1	1	1	1	1	1	0	1	0	1	1	1	1	0	1	1	1	1	0	1	1	1	1
MRM		Clear	1	0	0	1	1	1	1	1	1	0	1	1	1	1	0	1	1	1	1	1	1	0	1	1	1	1	1	1	1	1	0	1	0	1	1	1	1	0	1	1	1	1	1	1	1	0	1
Pezz_Rossa		Clear	0	1	0	1	0	0	1	1	1	0	1	0	1	1	0	0	0	0	1	1	0	0	0	0	1	0	0	1	1	1	0	0	1	0	0	0	0	0	0	1	0	1	1	0	1	0	1
Pezz_Rossa		Clear	0	1	0	1	1	0	0	1	1	0	1	1	0	1	0	1	0	0	1	1	0	1	0	1	1	1	1	0	1	1	0	1	1	1	0	0	0	0	0	1	1	0	0	0	1	0	1
Pezz_Rossa		Clear	1	0	0	1	1	1	1	1	1	0	1	1	1	1	0	0	0	0	1	1	1	0	1	1	1	1	1	0	1	1	0	0	1	0	0	0	0	0	0	1	0	1	1	0	1	0	1
Pezz_Rossa		Clear	0	1	0	1	1	0	0	1	1	0	1	0	0	1	0	1	0	0	1	0	0	1	0	1	1	1	1	0	1	1	0	1	1	1	0	0	0	0	0	1	1	1	1	0	1	0	1
Pezz_Rossa		Clear	1	1	0	1	0	0	1	1	1	0	1	0	1	1	0	0	0	0	1	1	1	0	0	1	1	0	0	1	1	1	0	0	1	0	0	1	1	0	0	1	1	1	1	0	1	0	1
Pezz_Rossa		Clear	1	1	0	1	0	0	1	1	1	0	1	0	1	1	0	0	0	0	1	1	0	0	0	1	1	0	1	1	1	1	0	0	1	0	1	0	1	0	0	1	1	1	1	0	1	1	1
Pezz_Rossa		Clear	1	1	0	1	0	0	1	1	1	0	1	1	1	1	0	0	1	0	1	1	0	0	0	1	1	0	1	1	1	1	0	1	1	1	0	0	0	0	0	1	1	1	1	0	1	0	1
Pezz_Rossa		Clear	1	1	0	0	0	1	1	1	1	0	0	1	1	1	0	0	1	1	1	1	0	1	0	1	1	1	1	1	1	1	0	0	1	0	0	0	0	1	0	0	1	1	1	1	1	0	1
Pezz_Rossa		Clear	1	1	0	1	1	0	1	1	1	0	1	0	0	1	0	0	1	1	1	1	1	0	1	1	1	1	1	1	1	1	0	0	1	1	1	0	1	0	0	1	1		0	0	1	1	1
Pezz_Rossa		Clear	0	1	0	1	1	0	1	1	1	0	1	0	1	1	0	0	1	0	1	1	0	0	0	1	1	0	1	1	1	1	0	0	0	0	1	0	1	0	1	1	1	1	1	0	1	1	1
Pezz_Rossa		Clear	1	1	0	1	1	0	1	1	1	0	1	0	0	1	0	0	1	1	1	1	1	0	1	1	1	1	1	1	1	1	0	0	1	1	1	0	1	0	0	1	1	1	0	0	1	1	1
Pezz_Rossa		Clear	0	1	0	1	1	0	1	1	1	0	1	0	0	1	0	1	0	1	1	1	1	1	0	1	1	1	1	0	1	1	0	1	1	1	1	1	0	0	0	1	1	0	0	0	1	0	1
Pezz_Rossa		Clear	0	1	0	1	1	0	0	1	1	0	1	0	1	1	0	0	1	0	1	1	1	1	1	1	1	1	1	1	1	1	0	0	1	1	1	1	1	0	0	1	1	1	0	0	1	1	1
Pezz_Rossa		Clear	0	1	0	1	0	0	1	1	1	0	1	0	1	1	0	1	0	1	1	1	1	0	0	1	1	1	1	1	1	1	0	1	1	0	1	1	0	0	1	1	1	1	0	0	1	0	1
Pezz_Rossa		Clear	0	1	0	1	0	0	1	1	1	0	1	0	1	1	0	1	0	1	1	1	1	0	0	1	1	1	1	1	1	1	0	1	1	0	1	1	0	0	0	1	1	1	1	0	1	0	1
Pezz_Rossa		Clear	1	1	0	1	1	0	1	1	1	0	1	1	1	1	0	1	0	1	1	1	0	0	0	1	1	1	1	1	0	1	0	0	1	0	1	1	0	0	0	0	1	1	1	0	1	0	1
Pezz_Rossa		Clear	0	1	0	0	1	0	0	1	1	0	1	0	1	1	0	0	1	1	1	1	1	1	1	1	1	1	1	1	1	1	0	0	1	0	1	1	1	0	0	1	0	1	0	0	1	1	1
Pezz_Rossa		Clear	1	1	0	1	1	0	1	1	1	0	1	0	1	1	0	1	1	1	1	1	1	0	0	1	1	1	1	1	0	1	0	0	0	0	1	0	1	0	1	1	1	1	0	0	1	1	1
Pezz_Rossa		Clear	1	1	0	1	0	0	1	1	1	0	1	0	1	1	0	0	0	1	1	1	1	0	0	1	1	1	1	0	1	1	0	0	1	0	1	0	1	0	1	1	1	1	1	0	1	1	1
Pezz_Rossa		Clear	0	1	0	1	1	0	1	1	1	0	1	1	0	1	0	1	0	1	1	1	0	0	1	1	0	1	1	1	0	1	0	1	1	0	1	1	0	0	1	1	1	1	1	0	1	0	1
Pezz_Rossa		Clear	1	1	0	1	0	1	1	1	1	0	1	1	0	1	0	1	0	1	1	1	1	1	0	1	1	1	1	1	1	1	0	1	1	0	1	1	0	0	0	1	1	1	0	0	1	1	1
Pezz_Rossa		Clear	1	1	0	1	1	1	1	1	1	0	1	1	1	1	0	1	0	1	1	1	1	0	0	1	1	1	1	1	1	1	0	1	1	1	0	0	0	0	0	1	1	1	1	0	1	1	1
Pezz_Rossa		Clear	1	1	0	1	1	1	1	1	1	0	1	0	0	1	0	1	0	1	1	1	1	1	0	1	1	1	1	1	1	1	0	1	1	1	0	0	0	0	1	1	1	1	0	0	1	0	1
Pezz_Rossa		Clear	1	1	0	1	1	1	1	1	1	0	1	1	0	1	0	1	0	1	1	1	1	0	0	1	1	1	1	0	0	1	0	1	1	0	1	1	0	0	1	1	1	1	1	0	1	1	1
Pezz_Rossa		Clear	1	1	0	0	1	1	1	1	1	0	1	1	0	1	0	0	1	0	1	1	1	0	1	1	1	1	1	1	1	1	0	0	1	0	1	0	1	1	1	1	1	1	1	0	1	0	1
Pezz_Rossa		Clear	1	1	0	1	1	1	1	1	1	0	1	1	0	1	0	0	0	0	1	1	1	0	0	1	1	1	1	1	1	1	0	0	1	0	1	1	1	0	1	1	1	1	1	0	1	0	1
Pezz_Rossa		Clear	1	1	0	1	1	1	1	1	1	0	1	1	0	1	0	1	0	1	1	1	1	0	0	1	1	1	1	0	1	1	0	1	1	0	1	1	1	0	1	1	1	1	1	0	1	0	1
Pezz_Rossa		Clear	1	1	0	1	1	1	1	1	1	0	1	1	1	1	0	0	1	1	1	1	1	0	1	1	1	1	0	1	1	1	0	0	1	0	1	0	1	1	1	1	1	1	1	0	1	0	1
Pezz_Rossa		Clear	0	1	0	1	1	0	1	1	1	0	1	0	0	1	0	1	1	0	1	0	0	1	0	1	1	1	1	1	1	1	0	1	1	1	1	0	1	0	1	1	1	1	1	0	1	1	1
Pezz_Rossa		Clear	0	1	0	1	1	1	1	1	1	0	1	0	0	1	0	1	1	1	1	1	1	0	0	1	1	1	1	1	1	1	0	0	0	1	1	0	1	1	1	1	1	1	1	0	1	1	1
Pezz_Rossa		Clear	1	1	0	1	1	1	1	1	1	0	1	1	0	1	0	1	0	0	1	1	1	1	0	1	1	1	1	0	1	1	0	1	1	1	1	0	1	0	1	1	1	1	1	0	1	0	1
Pezz_Rossa		Clear	1	1	0	1	1	1	1	1	1	0	1	1	0	1	0	1	0	1	1	1	1	1	0	1	1	1	1	0	1	1	0	1	1	1	0	0	0	0	1	1	1	1	1	0	1	1	1
PINZG		Clear	1	0	0	1	0	0	1	1	0	0	1	1	1	1	0	1	0	1	1	1	0	0	0	1	0	1	0	1	0	1	0	0	1	1	0	0	0	0	0	1	1	1	1	0	0	1	1
PINZG		Clear	1	0	0	0	1	0	0	1	1	0	0	1	0	0	1	0	1	0	1	0	1	0	0	1	1	1	1	0	1	1	0	0	1	0	1	0	0	1	1	1	1	1	1	1	1	0	0
PINZG		Clear	1	1	0	1	1	0	1	1	1	0	1	1	0	1	0	1	0	0	1	1	1	0	0	1	1	1	0	1	0	1	0	0	1	0	0	0	0	0	1	1	1	1	1	0	1	1	1
PINZG		Clear	1	0	0	1	1	1	1	1	1	0	1	1	0	1	0	0	1	1	1	1	1	0	1	1	1	1	1	0	0	1	0	0	1	0	0	0	0	0	0	0	1	1	0	1	1	0	1
PINZG		Clear	1	1	0	1	1	0	1	1	1	0	1	1	0	1	1	0	1	0	1	1	1	0	0	1	1	1	1	0	1	1	0	0	1	0	1	0	1	1	1	1	1	1	1	1	1	0	0
PINZG		Clear	1	0	0	0	0	1	1	1	1	0	1	1	0	1	0	1	0	1	1	1	1	1	0	1	1	1	1	1	1	1	0	1	1	0	1	1	0	0	0	1	1	1	0	0	1	1	1
PINZG		Clear	1	0	0	1	0	1	1	1	1	0	1	1	0	1	0	0	1	0	1	1	1	0	1	1	1	1	1	1	1	1	0	0	1	0	1	0	1	1	0	1	1	1	1	0	1	1	1
PINZG		Clear	1	1	0	0	1	0	1	1	1	0	1	1	1	1	0	0	1	1	1	1	1	1	0	1	1	1	1	1	0	1	0	0	1	0	0	0	0	0	1	1	1	1	1	0	1	1	1
PINZG		Clear	1	0	0	0	1	1	1	1	1	0	0	1	0	1	1	0	1	1	1	1	1	0	0	1	1	1	1	0	1	1	0	0	1	0	1	0	0	1	1	1	1	1	1	1	1	0	1
PINZG		Clear	1	1	0	1	1	0	0	1	1	0	1	1	0	1	0	0	0	0	1	1	1	1	1	1	1	1	1	1	1	1	0	0	1	1	1	0	1	0	1	1	1	1	0	1	1	1	1
PINZG		Clear	1	1	0	1	0	1	1	1	1	0	1	1	0	1	0	0	1	0	1	0	1	0	1	1	1	1	1	0	1	1	0	0	1	0	1	0	1	1	1	1	1	1	1	0	1	1	1
PINZG		Clear	1	0	0	1	0	1	1	1	1	0	1	1	1	1	0	1	0	1	1	1	0	1	1	1	1	1	1	1	0	1	0	1	1	1	0	0	0	0	1	1	1	1	1	0	0	1	1
PINZG		Clear	1	1	0	1	1	1	1	1	1	0	1	1	1	1	0	0	1	0	1	0	1	0	1	1	1	1	1	1	1	1	0	0	1	0	0	0	1	1	1	1	1	1	1	0	1	0	1
PINZG		Clear	1	1	0	1	1	1	1	1	0	0	1	1	0	1	0	0	1	0	1	0	1	0	1	1	1	1	1	1	1	1	0	1	1	0	1	0	1	1	1	1	1	1	1	0	1	0	0
PINZG		Clear	1	1	0	1	1	0	1	1	1	0	0	1	0	1	1	1	1	0	1	1	1	0	0	1	1	1	1	1	1	1	0	0	1	0	1	0	0	1	1	1	1	1	1	1	1	1	1
PINZG		Clear	1	0	0	1	1	1	0	1	0	0	1	1	1	1	0	0	1	1	1	1	1	1	1	1	1	1	1	1	1	1	0	1	1	0	1	0	0	1	1	1	1	1	1	0	1	1	1
PINZG		Clear	1	1	0	1	1	1	1	1	0	0	1	1	0	1	0	0	1	0	1	1	1	1	1	1	1	1	1	1	1	1	0	0	1	1	1	0	1	1	1	1	1	1	1	1	1	0	1
PINZG		Clear	1	0	0	0	1	0	1	1	1	0	1	0	0	1	0	1	1	1	1	1	1	0	1	1	1	1	1	1	1	1	0	1	1	1	0	0	1	1	1	1	1	1	1	0	1	1	1
PINZG		Clear	1	1	0	1	1	0	1	1	1	0	0	1	0	1	0	1	0	1	1	1	1	1	1	1	1	1	0	1	1	1	0	0	1	1	1	0	0	0	1	1	1	1	1	0	1	1	1
PINZG		Clear	1	1	0	1	0	1	1	1	1	0	1	1	1	1	0	0	1	1	1	1	1	1	1	1	1	1	1	0	0	1	0	1	1	1	0	0	1	1	1	1	1	1	1	0	1	0	1
PINZG		Clear	1	0	0	0	1	1	1	1	1	0	1	1	0	1	1	1	1	1	1	1	1	1	0	1	1	1	1	1	1	1	0	1	1	0	1	0	0	1	1	1	1	1	1	1	1	0	1
PINZG		Clear	1	1	0	1	1	0	1	1	1	0	1	1	0	1	0	0	1	1	1	1	1	0	1	1	1	1	1	1	1	1	0	1	1	1	1	0	1	1	0	1	1	1	1	1	1	1	1
PINZG		Clear	1	1	0	1	0	1	1	1	0	0	1	1	1	1	0	1	1	0	1	1	1	0	1	1	1	1	1	1	1	1	0	1	1	1	0	0	1	1	1	1	1	1	1	0	1	1	1
PINZG		Clear	0	1	0	1	1	0	1	1	1	0	1	1	0	1	0	1	1	1	1	1	1	1	1	1	1	1	1	1	1	1	0	0	1	1	1	0	1	0	1	1	1	1	1	1	1	0	1
PMT		Clear	0	1	0	0	1	0	1	1	1	0	0	0	1	1	0	0	1	1	1	1	1	0	1	0	1	1	0	1	1	1	0	1	0	1	1	1	0	0	0	1	1	1	1	0	1	0	1
PMT		Clear	0	1	0	1	1	0	1	1	1	0	1	0	1	1	0	0	1	1	1	1	0	0	1	0	1	1	1	1	1	1	0	0	1	0	0	0	0	0	0	1	1	1	0	1	1	0	1
PMT		Clear	0	1	0	0	0	0	1	1	1	0	1	1	0	1	0	1	1	0	1	0	1	1	1	1	1	1	1	0	0	1	0	1	1	0	0	0	1	0	0	1	1	1	0	0	1	1	1
PMT		Clear	1	1	0	1	0	1	1	1	0	0	0	0	1	1	0	0	0	1	1	1	1	1	1	0	0	1	0	1	0	1	0	1	1	1	0	0	1	0	0	1	1	1	0	0	1	1	1
PMT		Clear	0	1	0	0	1	1	1	1	1	0	0	0	1	1	0	0	1	0	1	1	1	0	0	1	1	1	1	1	1	1	0	1	1	1	1	1	0	0	0	1	1	1	1	0	1	0	1
PMT		Clear	0	1	0	1	0	1	1	1	0	0	1	0	1	1	0	0	0	1	1	1	0	0	0	1	1	1	1	1	1	1	0	1	1	1	0	0	0	0	0	1	1	1	1	1	1	1	1
PMT		Clear	1	1	0	0	0	0	1	1	1	0	1	0	1	1	0	0	0	1	1	0	1	0	1	1	1	1	1	1	1	1	0	0	1	1	1	0	1	1	1	1	1	1	1	0	1	0	1
PMT		Clear	0	1	0	1	1	0	1	1	1	0	1	0	1	1	0	0	1	1	1	1	1	0	0	1	1	1	1	1	1	1	0	0	1	0	1	0	1	1	1	1	1	1	0	0	1	1	1
PMT		Clear	1	1	0	1	1	1	1	1	1	0	0	0	1	1	0	0	1	1	1	1	0	1	1	0	1	1	0	1	1	1	0	1	1	1	1	1	1	1	0	1	1	1	1	0	0	1	1
PMT		Clear	1	1	0		0	1	1	1	0	0	0	1	1	1	0	1	0	1	1	1	0	1	1	1	1	1	0	1	1	1	0	1	1	1	0	0	1	1	0	1	1	1	0	0	1	1	1
PMT		Clear	1	1	0	1	1	1	1	1	1	0	1	1	0	1	0	1	1	0	1	1	0	0	1	1	1	0	0	1	1	1	0	0	1	1	1	0	1	0	1	1	1	1	1	1	1	1	1
PMT		Clear	1	1	0	0	1	1	1	1	1	0	1	1	1	1	1	0	1	1	1	1	1	0	0	1	1	1	1	1	1	1	0	0	1	1	0	0	0	1	1	1	1	1	1	0	1	0	1
PMT		Clear	0	1	0	1	1	0	1	1	1	0	1	1	1	1	0	0	1	1	1	1	1	0	1	1	1	1	1	1	1	1	0	0	1	1	0	0	1	1	0	1	1	1	1	0	1	1	1
PMT		Clear	0	1	0	0	1	0	1	1	1	0	1	1	1	1	0	1	0	1	1	1	1	0	1	1	1	1	1	1	1	1	0	0	1	1	1	1	0	0	1	1	1	1	1	0	1	1	1
PMT		Clear	1	1	0	1	0	0	1	1	1	0	1	1	1	1	0	1	1	0	1	1	1	1	1	1	1	1	1	0	0	1	0	1	1	1	0	0	0	0	1	1	1	1	1	0	1	1	1
PMT		Clear	1	1	0	1	1	1	1	1	1	0	1	1	1	1	0	1	1	1	1	1	1	0	1	1	1	1	1	1	1	1	0	0	1	1	1	0	1	0	1	1	1	1	0	0	1	1	1
PMT		Clear	1	1	0	1	1	1	1	1	1	0	1	0	1	1	1	0	1	0	1	1	1	0	0	1	1	1	1	1	1	1	0	1	1	1	1	0	1	0	1	1	1	1	1	0	1	1	1
PMT		Clear	1	1	0	1	1	1	1	1	1	0	0	0	1	1	0	1	1	1	1	1	0	1	1	1	1	1	1	1	0	1	0	1	1	1	0	0	1	1	1	1	1	1	0	0	1	1	1
PMT		Clear	1	1	0	1	1	1	1	1	1	0	1	1	1	1	0	1	1	0	1	1	1	0	0	1	1	1	1	1	1	1	0	1	1	0	1	0	1	1	1	1	1	1	1	0	1	0	1
PMT		Clear	1	1	0	1	0	1	1	1	0	0	0	1	1	1	0	1	1	1	1	1	0	1	1	1	1	1	1	1	0	1	0	1	1	1	0	0	1	1	1	1	1	1	1	0	1	1	1
PMT		Clear	1	1	0	1	1	1	1	1	1	0	1	1	0	1	1	0	1	1	1	1	1	1	1	1	1	1	1	1	1	1	0	0	1	1	0	0	0	1	1	1	1	1	1	0	1	1	1
POD		Clear	0	1	0	0	1	0	1	1	0	0	0	0	1	1	0	1	1	0	1	0	0	0	1	0	1	1	1	1	0	1	0	0	1	1	0	0	0		0	0	1	1	0	0	1	0	1
POD		Clear	1	0	0	1	1	0	0	1	0	0	1	0	0	1	0	0	1	1	1	1	0	1	1	1	1	1	1	1	1	1	0	1	1	0	0	0	0	0	0	1	1	1	1	0	0	1	1
POD		Clear	0	1	0	1	0	1	1	1	1	0	1	0	0	1	0	0	0	1	1	1	0	0	0	1	1	0	1	1	0	1	0	1	1	1	1	1	0	0	1	1	1	1	0	0	0	0	1
POD		Clear	1	1	0	1	0	0	1	1	1	0	1	1	0	1	0	0	0	1	1	1	0	0	1	1	1	1	1	0	0	1	0	1	1	1	0	0	1	0	0	1	1	1	0	0	1	1	1
POD		Clear	1	1	0	1	1	1	1	1	1	0	1	1	1	1	0	1	0	0	1	1	0	0	0	1	1	0	1	1	1	1	0	1	1	0	0	0	0	0	0	0	1	1	0	0	1	0	1
POD		Clear	1	1	0	0	1	1	1	1	1	0	1	1	1	1	0	0	0	0	1	1	0	1	0	1	1	1	1	1	1	1	0	0	1	1	1	0	0	1	1	1	1	1	1	0	1	0	1
POD		Clear	1	1	0	0	1	0	1	1	1	0	1	0	1	1	0	1	1	1	1	1	0	0	1	1	1	1	1	1	0	1	0	1	1	1	0	0	0		1	0	1	1	0	0	1	0	1
POD		Clear	1	0	0	0	0	1	1	1	1	0	1	1	1	1	0	0	1	1	1	1	0	0	1	1	1	1	1	1	1	1	0	0	1	1	0	0	0	0	1	0	1	1	1	0	1	1	1
POD		Clear	0	1	0	0	1	1	1	1	1	0	0	1	1	1	0	0	0	1	1	1	0	0	1	1	1	1	1	1	0	1	0	1	1	1	0	0	1	1	1	1	1	1	1	0	1	0	1
POD		Clear	1	1	0	0	1	0	1	1	1	0	0	0	1	1	0	1	1	0	1	1	0	0	0	1	1	1	1	1	1	1	0	1	1	1	1	0	1	1	1	1	1	1	1	0	0	1	1
POD		Clear	1	1	0	1	1	1	1	1	0	0	0	0	1	1	0	0	0	1	1	1	0	0	1	1	1	1	1	0	0	1	0	1	1	1	0	1	0	1	1	1	1	1	1	0	1	1	1
POD		Clear	1	1	0	1	0	1	1	1	1	0	1	0	0	1	0	0	1	1	1	1	0	0	1	1	1	1	1	1	0	1	0	1	1	1	1	1	1		1	1	1	1	0	0	0	0	1
POD		Clear	1	1	0	1	0	1	1	1	1	0	1	0	1	1	0	0	0	1	1	1	1	0	1	1	1	1	1	1	1	1	0	0	1	1	0	1	1	0	0	1	1	1	0	0	1	0	1
POD		Clear	1	1	0	1	1	1	1	1	1	0	0	1	0	1	0	0	1	1	1	0	1	0	1	1	1	1	1	1	0	1	0	0	1	1	0	0	1	1	1	1	1	1	1	0	1	0	1
POD		Clear	0	1	0	1	0	1	1	1	1	0	0	1	0	1	0	0	1	1	1	1	0	0	1	1	1	1	1	1	1	1	0	0	1	1	1	0	1	1	1	1	1	1	1	0	1	1	1
POD		Clear	1	0	1	1	0	1	1	1	1	0	1	0	1	1	0	0	1	1	1	1	1	0	0	1	1	1	1	1	0	1	0	1	1	1	1	1	0		1	1	1	1	0	1	1	0	1
POD		Clear	1	1	0	1	1	1	1	1	1	0	1	1	0	1	1	1	1	1	1	1	0	0	0	1	1	0	1	1	0	1	0	1	1	1	1	1	1	1	1	1	1	1	1	0	1	0	1
POD		Clear	1	0	1	1	1	1	1	1	1	0	1	1	0	1	0	0	1	0	1	1	1	0	0	1	1	1	1	1	1	1	0	1	1	1	1	0	1	0	1	1	1	1	1	1	1	1	1
POD		Clear	1	1	0	1	1	1	1	1	1	0	1	1	1	1	0	0	0	1	1	1	0	0	0	1	1	0	1	1	1	1	0	1	1	1	1	1	1		1	1	1	1	1	1	1	0	1
POD		Clear	1	1	1	1	1	1	1	1	1	0	1	1	1	1	1	1	1	0	1	1	1	0	0	1	1	1	1	1	0	1	0	1	1	1	0	0	1	1	0	1	1	1	1	1	1	0	1
POD		Clear	1	1	0	1	0	1	1	1	1	0	1	1	1	1	0	1	1	1	1	1	1	0	1	1	1	1	1	1	1	1	0	1	1	1	0	1	1	1	1	1	1	1	1	0	1	0	1
PONTR		Clear	0	1	0	0	1	0	0	1	1	0	1	0	1	1	0	0	0	0	1	0	0	0	0	1	1	1	1	1	1	1	0	0	1	0	1	0	1	0	1	1	0	1	0	0	0	0	1
PONTR		Clear	0	1	0	0	1	0	0	1	1	0	1	0	1	1	0	0	0	0	1	0	0	0	0	1	1	1	1	1	1	1	0	0	1	0	1	0	1	0	1	1	0	1	0	0	0	0	1
PONTR		Clear	0	1	0	1	1	1	1	1	1	0	1	0	0	1	0	0	0	1	1	1	1	0	0	0	1	1	1	0	0	1	0	1	1	0	1	0	1	0	1	1	1	1	0	0	0	1	1
PONTR		Clear	0	1	0	1	1	1	1	1	1	0	1	1	1	1	0	0	0	1	1	0	1	1	0	1	1	1	1	1	1	1	0	0	1	0	1	0	1	0	1	1	0	1	0	0	0	0	1
PONTR		Clear	0	1	0	0	1	1	1	1	1	0	1	1	1	1	0	0	1	0	1	0	0	0	0	1	1	1	1	1	1	1	0	1	1	0	1	0	1	0	1	1	1	1	1	0	0	0	1
PONTR		Clear	0	1	0	1	1	1	1	1	1	0	1	1	1	1	0	0	0	1	1	0	1	1	0	1	1	1	1	1	1	1	0	0	1	0	1	0	1	0	1	1	0	1	0	0	0	0	1
PONTR		Clear	0	1	0	0	1	0	0	1	1	0	1	1	1	1	0	0	0	1	1	0	1	1	0	1	1	1	1	1	1	1	0	0	1	0	1	0	1	0	1	1	1	1	0	1	1	0	1
PONTR		Clear	0	1	0	0	1	0	0	1	1	0	1	1	1	1	0	1	0	1	1	1	1	0	0	1	1	1	1	1	1	1	0	0	1	1	1	0	1	0	1	1	1	1	1	0	1	0	1
PONTR		Clear	0	1	0	1	1	1	1	1	1	0	1	0	1	1	0	0	0	1	1	1	1	0	0	1	1	1	1	1	1	1	0	1	1	0	1	0	1	0	1	1	1	1	0	0	0	1	1
PONTR		Clear	0	1	0	1	1	1	1	1	1	0	1	0	1	1	0	0	0	1	1	1	1	0	0	1	1	1	1	1	1	1	0	1	1	0	1	0	1	0	1	1	1	1	0	0	0	1	1
PONTR		Clear	0	1	0	1	1	1	1	1	1	0	1	0	1	1	0	0	0	1	1	1	1	0	0	1	1	1	1	1	1	1	0	1	1	0	1	0	1	0	1	1	1	1	0	0	0	1	1
PONTR		Clear	0	1	0	1	1	1	1	1	1	0	1	1	0	1	0	0	1	1	1	1	1	0	0	1	1	1	1	1	1	1	0	1	1	1	1	1	0	0	0	1	1	1	1	0	0	1	1
PONTR		Clear	0	1	0	1	1	0	1	1	1	0	1	1	1	1	0	0	0	1	1	1	1	0	0	1	1	1	1	1	1	1	0	0	1	1	1	1	1	0	1	1	0	1	0	0	0	1	1
PONTR		Clear	0	1	0	1	1	0	1	1	1	0	1	1	1	1	0	0	0	1	1	0	1	1	0	1	1	1	1	1	1	1	0	0	1	0	1	0	1	0	1	1	1	1	0	1	1	0	1
PONTR		Clear	1	1	0	0	1	0	0	1	1	0	1	0	1	1	0	0	0	1	1	1	0	1	1	1	1	1	1	1	1	1	0	0	1	0	1	0	1	0	1	1	1	1	1	0	1	0	1
PONTR		Clear	1	1	0	0	1	0	0	1	1	0	1	0	1	1	0	0	0	1	1	1	0	1	1	1	1	1	1	1	1	1	0	0	1	0	1	0	1	0	1	1	1	1	1	0	1	0	1
PONTR		Clear	0	1	0	1	1	1	1	1	1	0	1	1	0	1	0	1	0	1	1	1	1	0	0	0	1	1	1	1	0	1	0	1	1	1	1	0	1	0	1	1	1	1	1	0	1	1	1
PONTR		Clear	0	1	0	1	1	1	1	1	1	0	1	1	1	1	0	0	0	1	1	0	1	1	0	1	1	1	1	1	1	1	0	0	1	0	1	0	1	0	1	1	1	1	0	1	1	0	1
PONTR		Clear	0	1	0	1	1	1	1	1	1	0	1	1	1	1	0	0	0	1	1	1	1	1	0	1	1	1	1	1	0	1	0	1	1	0	1	0	1	0	1	1	1	1	0	1	1	1	1
PONTR		Clear	0	1	0	1	1	1	1	1	1	0	1	1	0	1	0	0	0	1	1	1	1	0	0	1	1	1	1	1	1	1	0	1	1	1	1	1	1	0	1	1	1	1	0	0	0	1	1
PONTR		Clear	0	1	0	1	1	1	1	1	1	0	1	1	0	1	0	0	0	1	1	1	1	0	0	1	1	1	1	1	1	1	0	1	1	1	1	1	1	0	1	1	1	1	0	0	0	1	1
PONTR		Clear	1	1	0	1	1	0	1	1	1	0	1	1	1	1	0	0	1	1	1	1	1	0	0	1	1	1	1	1	1	1	0	1	1	1	1	1	0	0	0	1	1	1	1	0	1	1	1
PONTR		Clear	0	1	0	1	0	1	1	1	1	0	1	1	1	1	0	0	0	1	1	1	1	1	0	1	1	1	1	1	1	1	0	0	1	1	1	1	0	0	1	1	1	1	0	1	1	1	1
PONTR		Clear	0	1	0	1	1	0	1	1	1	0	1	1	1	1	0	1	0	1	1	1	1	0	0	1	1	1	1	1	1	1	0	1	1	1	1	1	1	1	1	1	1	1	0	0	1	1	1
PROropa		Clear	1	0	0	0	1	1	1	1	1	0	0	1	0	1	0	1	1	0	1	0	1	0	0	0	1	0	0	1	1	1	0	0	1	0	0	0	0	0	0	0	1	1	0	0	1	1	1
PROropa		Clear	1	0	0	0	1	1	1	1	1	0	0	1	0	1	0	1	1	0	1	0	1	0	0	0	1	0	0	1	1	1	0	0	1	0	0	0	0	0	0	1	1	1	1	0	1	1	1
PROropa		Clear	1	0	0	0	1	1	1	1	1	0	0	1	0	1	0	1	1	0	1	1	1	0	0	1	1	1	0	1	1	1	0	0	1	0	0	0	0	0	0	1	1	1	0	0	1	1	1
PROropa		Clear	0	1	0	1	1	0	0	1	1	0	1	0	0	1	0	0	1	0	1	1	1	0	0	1	1	0	1	1	1	1	0	1	1	1	1	0	1	0	1	1	1	1	0	0	1	1	1
PROropa		Clear	1	1	0	0	1	1	1	1	1	0	1	0	0	1	0	0	1	0	1	1	1	0	0	1	1	0	1	1	0	1	0	1	1	1	1	0	1	0	1	1	1	1	0	0	1	1	1
PROropa		Clear	0	1	0	1	1	0	1	1	1	0	1	1	1	1	0	1	1	0	1	1	1	0	0	1	1	0	0	1	1	1	0		1	1	1	1	0	0	0	1	1	1	0	0	1	1	1
PROropa		Clear	0	1	0	1	0	1	1	1	1	0	1	0	1	1	0	1	1	0	1	1	1	0	0	1	1	1	1	1	1	1	0	0	1	0	1	0	1	0	0	1	1	1	0	0	1	1	1
PROropa		Clear	1	1	0	0	1	0	1	1	1	0	1	1	0	1	0	1	1	1	1	1	1	0	0	1	1	1	1	1	0	1	0	1	1	1	1	1	0	0	1	1	0	1	0	0	1	0	1
PROropa		Clear	1	1	0	0	1	1	1	1	1	0	1	1	0	1	1	1	1	0	1	1	1	0	0	1	1	1	1	1	1	1	0	0	1	0	1	1	0	0	0	1	1	1	0	0	1	1	1
PROropa		Clear	0	1	0	1	1	0	1	1	1	0	1	1	1	1	0	1	1	0	1	1	1	0	0	1	1	0	0	1	1	1	0	1	1	1	1	1	0	0	0	1	1	1	0	0	1	1	1
PROropa		Clear	0	1	0	1	1	0	1	1	1	0	1	1	1	1	0	1	1	0	1	1	1	0	0	1	1	0	0	1	1	1	0	1	1	1	1	1	0	0	0	1	1	1	0	0	1	1	1
PROropa		Clear	1	1	0	1	0	0	1	1	1	0	1	1	1	1	0	1	0	0	1	1	1	0	0	1	1	1	1	1	1	1	0	1	1	0	1	1	0	0	0	0	1	1	1	0	1	1	1
PROropa		Clear	0	1	0	0	1	1	1	1	1	0	1	1	1	1	0	1	1	1	1	1	1	0	0	1	1	1	1	0	0	1	0	0	1	0	1	0	1	0	1	1	1	1	0	0	0	1	1
PROropa		Clear	1	1	0	1	1	0	0	1	1	0	1	1	0	1	0	1	1	0	1	1	1	0	0	1	1	1	1	1	0	1	0	1	1	1	0	0	0	0	1	1	1	1	1	0	1	1	1
PROropa		Clear	1	1	0	1	1	1	1	1	1	0	1	1	0	1	0	1	1	1	1	1	1	0	1	1	1	1	1	1	1	1	0	0	1	1	0	0	0	0	0	1	1	1	1	0	1	1	1
PROropa		Clear	1	1	0	1	1	1	1	1	1	0	1	0	0	1	0	1	0	0	1	1	1	0	0	1	1	1	1	0	1	1	0	0	1	0	1	0	1	1	1	1	1	1	0	1	1	1	1
PROropa		Clear	1	1	0	1	1	1	1	1	1	0	1	0	1	1	0	1	0	0	1	1	1	0	0	1	1	1	1	0	1	1	0	0	1	0	1	0	1	0	1	1	1	1	1	1	1	1	1
PROropa		Clear	0	1	0	0	1	0	1	1	1	0	1	0	1	1	0	0	1	0	1	1	1	0	0	1	1	1	1	1	1	1	0	1	1	1	1	0	1	1	1	1	1	1	1	0	1	1	1
PROropa		Clear	0	1	0	1	1	0	1	1	1	0	1	1	1	1	0	1	1	1	1	1	1	0	0	1	1	1	1	1	1	1	0	1	1	0	1	1	0		0	0	1	1	0	1	1	1	1
PROropa		Clear	1	1	0	1	1	1	1	1	0	0	1	0	0	1	0	0	1	1	1	1	1	0	1	1	1	1	1	1	1	1	0	1	1	1	0	0	1	1	1	1	1	1	1	0	0	1	1
PROropa		Clear	0	1	0	1	0	1	1	1	0	0	1	1	1	1	1	1	1	0	1	1	0	0	1	1	0	1	1	1	1	1	0	1	1	0	1	1	0	1	1	1	1	1	1	0	1	1	1
PROropa		Clear	0	1	0	1	1	1	1	1	1	0	0	1	1	1	1	1	0	1	1	1	1	0	1	1	1	1	1	1	0	1	0	1	1	0	1	1	1	1	1	1	1	1	1	0	1	1	1
PROropa		Clear	0	1	0	1	1	1	1	1	0	0	1	1	1	1	1	1	0	1	1	1	0	0	1	1	1	1	1	1	1	1	0	1	1	1	1	1	0	1	1	1	1	1	1	0	1	1	1
PUST		Clear	0	1	0	0	1	0	1	1	1	0	0	1	0	0	1	0	1	1	1	0	0	0	0	1	1	0	0	1	1	1	0	1	1	0	1	0	1	0	0	1	1	1	1	0	0	1	1
PUST		Clear	1	1	0	1	1	0	1	1	1	0	0	1	0	1	1	0	1	1	1	0	0	0	0	1	1	1	1	1	1	1	0	1	1	1	0	0	0	0	1	1	1	1	0	0	1	0	1
PUST		Clear	1	1	0	0	0	0	1	1	1	0	1	1	0	1	0	0	0	1	1	1	1	0	1	1	1	1	1	0	0	1	0	0	1	1	0	0	0	0	1	1	1	1	1	0	1	1	1
PUST		Clear	1	1	0	1	1	0	1	1	1	0	0	1	0	1	1	0	1	1	1	0	0	0	0	1	1	1	1	1	1	1	0	1	1	1	0	0	0	0	1	1	1	1	0	0	1	0	1
PUST		Clear	0	1	0	1	1	0	1	1	1	0	0	1	0	1	1	0	1	1	1	0	0	0	0	1	1	1	1	1	1	1	0	1	1	0	1	0	1	0	1	1	1	1	0	0	0	1	1
PUST		Clear	0	1	0	1	1	0	1	1	1	0	1	1	0	1	0	0	1	0	1	1	1	0	0	1	1	1	1	1	0	1	0	1	1	1	0	0	0	0	1	1	1	1	1	0	1	1	1
PUST		Clear	0	1	0	0	0	0	1	1	1	0	0	1	0	1	0	0	1	0	1	0	1	0	0	1	1	1	1	0	1	1	0	0	1	1	1	0	1	1	1	1	1	1	1	0	1	1	1
PUST		Clear	0	1	0	1	1	0	1	1	1	0	0	1	1	1	1	0	1	1	1	0	0	0	0	1	1	0	1	1	1	1	0		1	1	0	0	0	1	1	1	1	1	1	0	1	1	1
PUST		Clear	0	1	0	1	1	0	1	1	1	0	0	1	1	1	1	0	1	1	1	0	0	0	0	1	1	0	1	1	1	1	0	1	1	0	1	0	1	1	0	1	1	1	1	0	0	1	1
PUST		Clear	1	1	0	1	1	0	1	1	1	0	0	1	0	1	1	0	1	1	1	0	0	0	0	1	1	1	1	1	1	1	0	1	1	0	1	0	1		1	1	1	1	0	0	1	1	1
PUST		Clear	0	1	0	1	1	0	1	1	1	0	1	1	1	1	1	0	1	1	1	1	0	0	0	1	1	0	0	1	1	1	0	1	1	0	1	0	1	0		1	1	1	1	0	1	0	1
PUST		Clear	0	1	0	0	1	0	1	1	1	0	0	1	0	1	1	0	1	1	1	0	1	0	0	1	1	1	1	1	1	1	0	1	1	1	1	0	1	0	1	1	1	1	1	0	0	1	1
PUST		Clear	0	1	0	1	1	0	1	1	1	0	1	1	1	1	0	0	1	1	1	1	0	0	1	1	1	1	1	1	0	1	0	0	1	0	0	0	0	1	0	0	1	1	1	0	1	1	1
PUST		Clear	0	1	0	0	1	0	1	1	1	0	1	1	0	1	1	0	1	1	1	1	0	0	1	1	1	1	1	1	1	1	0		1	1	0	0	0	0	1	1	1	1	1	0	1	0	1
PUST		Clear	1	1	0	1	1	0	1	1	1	0	0	1	0	1	0	0	1	1	1	1	1	0	0	1	1	1	1	1	0	1	0	1	1	1	0	0	0	0	1	1	1	1	1	0	1	1	1
PUST		Clear	0	1	0	0	1	0	1	1	1	0	1	1	0	1	1	0	1	1	1	1	0	0	1	1	1	1	1	1	1	1	0		1	1	0	0	0	0	1	1	1	1	1	0	1	0	1
PUST		Clear	0	1	0	1	1	0	1	1	1	0	0	1	0	1	1	0	1	1	1	0	1	0	0	1	1	1	1	1	1	1	0	1	1	1	1	0	1	0	1	1	1	1	1	0	0	1	1
PUST		Clear	0	1	0	1	0	0	1	1	1	0	1	1	1	1	0	0	1	0	1	1	1	0	0	1	1	1	1	1	1	1	0	0	1	0	1	0	1	1	0	1	1	1	1	0	1	1	1
PUST		Clear	1	1	0	1	1	0	1	1	1	0	1	1	0	1	0	0	1	1	1	1	0	1	1	1	0	1	1	1	1	1	0	1	1	1	1	0	1	0	1	1	1	1	0	1	1	0	1
PUST		Clear	0	1	0	1	0	0	1	1	1	0	1	1	1	1	0	0	1	1	1	1	1	0	1	1	1	1	1	1	1	1	0	0	1	0	1	1	0	0	0	1	1	1	1	0	1	1	1
PUST		Clear	1	1	0	1	1	1	1	1	1	0	1	1	1	1	0	0	0	0	1	1	1	0	0	1	1	1	1	1	1	1	0	1	1	1	1	0	1	0	1	1	1	1	1	0	0	1	1
PUST		Clear	0	1	0	1	0	0	1	1	1	0	1	1	1	1	0	0	1	1	1	1	1	0	1	1	1	1	1	1	1	1	0	0	1	1	1	1	0	0	1	1	1	1	1	0	1	1	1
PUST		Clear	0	1	0	1	1	0	1	1	1	0	1	1	0	1	1	1	1	1	1	1	0	0	0	1	1	1	1	1	1	1	0	1	1	1	1	0	1	1	0	1	1	1	0	0	1	1	1
PUST		Clear	0	1	0	1	1	1	1	1	1	0	1	1	1	1	0	1	1	1	1	1	1	1	0	1	1	1	1	1	1	1	0	1	1	1	1	0	1	0	1	1	1	1	1	1	1	0	1
REG		Clear	0	1	0	1	1	0	0	1	0	0	1	0	1	1	0	1	0	1	1	1	1	0	0	1	1	1	1	0	0	1	0	1	1	0	1	1	0		1	1	1	1	0	0	1	1	1
REG		Clear	1	1	0	1	1	0	1	1	0	0	1	0	1	1	0	0	0	1	1	1	1	0	0	0	1	1	1	1	0	1	0	0	1	0			1		0	1	1	1	1	0	1	1	1
REG		Clear	1	1	0	1	1	1	1	1	1	0		1	1	1	0	0	0	1	1	1	1	0	0	1	1	0	1	1	1	1	0	1	0	1			0			1	1	1	1	0	1	1	1
REG		Clear	0	1	0	1	1	1	0	1	1	0		1	0	1	0	1	0	1	1	1	1	0	0	1	1	1	1	0	0	1	0	1	1	0	1	1	0	0	1	1	1	1	0	0	1	1	1
REG		Clear	0	1	0	1	1	0	0	1	1	0		0	1	1	0	1	0	1	1	1	1	0	0	1	0		1	1	1	1	0	1	1	1			1	1	1	0	1	1	0	0	1	1	1
REG		Clear	1	1	0	1	0	1	1	1	0	0	0	1	1	1	0	0	0	1	1	1	1	0	1	1	1	1	0	1	1	1	0	0	0	0		1	1		1	1	1	1	1	0	1	0	1
REG		Clear	0	1	0	1	1	1	1	1	1	0		1	0	1	0	1	0	1	1	1	0	0	0	1	1	1	1	1	1	1	0	1	1	1	0	0	0			1	1	1	1	0	1	1	1
REG		Clear	1	1	0	1	0	1	1	1	0	0	0	1	1	1	0	0	0	1	1	1	1	0	1	1	1	1	0	1	1	1	0	0	0	0	0	1	1		1	1	1	1	1	0	1	0	1
REG		Clear	1	1	0	1	1	0	1	1	0	0	1	1	1	1	0	0	1	1	1	1	1	0	1	1	1	1	1	1	0	1	0	0	1	1	0	0	0			1	1	1	0	0	1	1	1
REG		Clear	1	1	0	1	1	1	1	1	1	0	0	1	1	1	0	0	1	1	1	1	1	0	1	1	1	1	1	1	1	1	0	0	0	0			1		1	1	1	1	1	0	1	0	1
REG		Clear	1	0	0	0	1	1	1	1	1	0	1	1	1	1	0	0	1	0	1	1	1	0	1	1	0	1	1	1	1	1	0	1	1	0			1	1	1	1	1	1	0	1	1	0	1
REG		Clear	1	1	0	0	1	1	0	1	1	0	1	0	0	1	0	0	1	0	1	1	1	0	1	1	1	1	1	1	0	1	0	1	1	0	0	0	1	1	1	1	1	1	1	1	1	0	1
REG		Clear	1	1	0	1	1	1	1	1	0	0	1	1	0	1	1	1	1	1	1	1	1	0	0	1	1	1	1	0	0	1	0	1	1	1	1	1	1	0	1	1	1		0	0	1	1	1
REG		Clear	1	1	0	0	1	1	1	1	1	0	1	1	0	1	0	0	1	0	1	1	1	0	1	1	1	1	1	1	1	1	0	1	1	0	0		1		1	1	1	1	1	1	1	0	1
REG		Clear	1	1	0	1	1	1	1	1	0	0	0	1	1	1	0	0	1	1	1	1	1	0	1	1	1		1	1	1	1	0	1	1	0		1	1		1	1	1	1	1	0	1	0	1
REG		Clear	1	1	0	1	1	0	1	1	1	0	1	0	1	1	0	1	0	1	1	1	1	0	0	1	0	1	1	1	1	1	0	1	1	1	0		1	1	1	1	1	1	0	1	1	0	1
REG		Clear	1	1	0	0	1	1	1	1	1	0	1	1	0	1	0	0	1	1	1	1	1	0	1	1	1	1	0	1	1	1	0	1	1	1			1		1	1	1	1	1	1	1	1	1
REG		Clear	0	1	0	1	1	1	1	1	1	0		1	1	1	0	1	1	1	1	1	1	0	0	1	1	0	1	1	1	1	0	1	1	1			1	1	1	1	1	1	1	0	1	0	1
REG		Clear	1	1	0	1	0	1	1	1	0	0	1	1	1	1	0	0	1	1	1	1	1	0	1	1	1	1	1	1	1	1	0	0	0	1	0	1	1		1	1	1	1	1	0	1	1	1
REG		Clear	1	1	0	0	1	1	1	1	1	0	0	1	0	1	0	1	1	1	1	1	0	1	1	1	1	1	0	1	1	1	0	1	1	1	0	0	1	1	1	1	1	1	1	0	1	0	1
REG		Clear	1	1	0	1	1	1	1	1	1	0	1	1	1	1	0	1	0	1	1	1	1	0	1	1	1	1	0	1	1	1	0	0	1	0		1	1		1	1	1	1	1	0	1	1	1
REG		Clear	1	1	0	1	1	1	1	1	1	0		1	1	1	0	1	0	1	1	1	1	0	1	1	1	1	0	1	1	1	0	1	1	1		1	1	1		1	1	1	1	0	1	0	1
REG		Clear	1	1	0	1	1	1	1	1	1	0	1	1	1	1	0	0	1	1	1	1	1	0	1	1	1	1	0	1	1	1	0	1	1	0		1	1		1	1	1	1	1	1	1	0	1
REG		Clear	1	1	0	1	1	1	1	1	0	0	1		1	1	0	1	0	1	1	1	1	0	1	1	1	1	1	1	1	1	0	1	1	0	1	1	1		1	1	1	1	1	0	1	1	1
REG		Clear	1	1	0	1	1	1	1	1	1	0	1	1	1	1	0	0	1	1	1	1	1	0	1	1	1	1	1	1	1	1	0	1	1	1	0	1	1		1	1	1	1	1	0	1	0	1
REG		Clear	1	1	0	1	1	1	1	1	1	0	1	1	1	1	0	1	0	1	1	1	1	0	1	1	1	1	0	1	1	1	0	1	1	1	0	1	1	1	1	1	1	1	1	0	1	0	1
REND		Clear	0	1	0	0	1	0	1	1	1	0	1	0	0	1	0	0	0	0	1	0	1	0	0	1	0	1	1	1	1	1	0	0	0	0	0	0	0	0	0	0	1	1	1	0	1	0	1
REND		Clear	1	1	0	1	0	0	1	1	1	0	1	0	0	1	0	0	0	0	1	0	1	0	0	1	0	0	0	1	1	1	0	1	1	1	1	1	1	0	1	1	1	1	1	0	1	1	1
REND		Clear	1	1	0	1	0	0	1	1	1	0	1	0	0	1	0	0	0	0	1	0	1	0	0	1	0	0	0	1	1	1	0	1	1	1	1	0	1	1	1	1	0	1	1	0	1	1	1
REND		Clear	1	1	0	0	1	0	1	1	1	0	1	0	0	1	0	0	1	0	1	0	1	0	0	1	1	1	1	1	1	1	0	0	0	0	1	0	1	0	1	1	1	1	1	0	1	1	1
REND		Clear	1	1	0	1	1	0	1	1	1	0	1	0	0	1	0	0	0	0	1	0	1	0	0	1	0	1	1	1	1	1	0	1	1	1	1	0	1	0	1	1	1	1	1	0	1	0	1
REND		Clear	1	1	0	0	0	1	1	0	1	0	1	1	1	1	0	1	0	0	1	1	1	0	1	1	1	1	1	1	1	1	0		1	1	1	0	1	1	0	0	1	1	1	0	1	1	1
REND		Clear	1	1	0	1	1	0	1	1	1	0	1	0	0	1	0	0	0	0	1	0	1	0	0	1	0	1	1	1	1	1	0	1	1	1	1	0	1	0	1	1	1	1	1	0	1	0	1
REND		Clear	1	1	0	0	0	1	1	1	1	0	1	1	0	1	0	0	1	0	1	1	0	0	1	1	1	1	1	0	0	1	0	0	1	1	1	0	1	1	0	1	1	1	1	0	1	1	1
REND		Clear	1	0	0	1	1	1	1	1	1	0	1	1	1	1	0	0	0	0	1	1	1	0	0	1	0	1	1	1	1	1	0	1	1	1	1	0	1	0	1	1	1	1	0	0	1	0	1
REND		Clear	1	1	0	1	0	1	1	1	1	0	1	0	1	1	0	1	0	0	1	1	1	0	0	1	1	0	0	1	1	1	0	1	1	1	1	1	0	0	0	1	1	1	1	0	1	1	1
REND		Clear	1	1	0	1	1	0	1	1	1	0	1	0	0	1	0	0	1	0	1	1	1	0	0	1	1	1	1	1	1	1	0	1	1	0	1	0	1	1	1	1	1	1	0	0	1	1	1
REND		Clear	1	1	0	1	1	0	1	1	1	0	1	1	0	1	0	0	1	0	1	1	0	0	1	1	1	1	1	1	1	1	0	0	1	1	1	0	1	0	1	1	1	0	0	1	1	0	1
REND		Clear	1	1	0	1	1	1	1	1	1	0	1	0	1	1	0	0	0	0	1	0	1	0	1	1	0	1	1	1	1	1	0	1	1	0	1	1	0	0	0	1	1	1	1	0	1	1	1
REND		Clear	1	1	0	1	0	1	1	1	1	0	1	1	0	1	0	0	1	0	1	1	0	0	1	1	1	1	1	1	0	1	0	1	1	1	1	0	1	1	0	0	1	1	1	0	1	1	1
REND		Clear	1	1	0	1	0	1	1	1	1	0	1	0	1	1	0	1	0	0	1	1	1	0	0	1	1	0	0	1	1	1	0	1	1	1	1	0	1	0	1	1	1	1	1	0	1	0	1
REND		Clear	1	1	0	1	1	1	1	1	1	0	1	0	1	1	0	1	0	0	1	1	1	0	0	1	1	1	1	1	1	1	0	0	1	1	0	0	0	0	1	1	1	1	1	0	1	1	1
REND		Clear	1	1	0	1	0	1	1	1	1	0	1	0	1	1	0	1	0	0	1	1	1	0	1	1	1	1	1	1	1	1	0	0	1	1	1	0	1	0	1	1	1	1	1	0	0	1	1
REND		Clear	1	1	0	1	1	0	1	1	1	0	1	1	1	1	0	1	1	0	1	1	0	0	1	1	1	1	1	1	1	1	0	1	1	1	1	0	1	0	1	1	1	1	0	0	1	0	1
REND		Clear	1	1	0	0	0	1	1	1	1	0	1	1	0	1	0	0	0	0	1	1	1	0	1	1	1	1	1	1	1	1	0	1	1	1	1	0	1	1	1	1	1	1	1	0	1	1	1
REND		Clear	1	1	0		1	1	0	1	1	0	1	1	1	1	0	0	1	1	1	1	1	0	1	1	1	0	1	1	1	1	0	0	1	1	1	0	1	1	1	1	1	1	0	0	1	1	1
REND		Clear	1	1	0	1	1	1	1	1	1	0	1	1	1	1	0	1	0	0	1	1	1	0	1	1	1	1	1	1	1	1	0		1	1	1	0	1	1	0	1	1	1	1	0	1	1	1
REND		Clear	1	1	0	1	1	1	1	1	1	0	1	1	1	1	0	1	0	0	1	1	1	0	1	1	1	1	1	1	1	1	0	0	1	1	1	0	1	0	1	1	1	1	1	0	1	0	1
REND		Clear	1	1	0	1	1	1	1	1	1	0	1	1	1	1	0	1	1	0	1	1	1	0	1	1	1	1	1	1	1	1	0	1	1	1	1	0	1	0	1	0	1	1	1	0	1	1	1
REND		Clear	1	1	0	1	1	0	1	1	1	0	1	1	1	1	0	0	1	1	1	1	1	0	1	1	1	1	1	1	1	1	0	0	1	1	1	1	1	0	1	1	1	1	1	0	1	1	1
RMG		Clear	0	1	0	1	0	0	1	1	1	0	1	0	1	0	1	1	0	1	1	0	0	0	1	1	0	1	1	1	1	1	0	0	0	1	0	1	0	0	1	0	1	1	0	0	1	0	1
RMG		Clear	0	1	0	1	0	1	1	1	1	0	1	0	0	1	0	0	0	1	1	1	0	0	0	1	1	0	1	1	0	1	0	1	1	1	1	1	0	0	1	1	1	1	0	0	0	0	1
RMG		Clear	1	1	0	1	0	1	1	1	1	0	1	0	0	1	0	0	0	1	1	1	0	0	0	1	1	0	1	1	0	1	0	1	1	1	1	1	0	0	1	1	1	1	0	0	0	0	1
RMG		Clear	1	1	0	0	1	0	1	1	1	0	0	1	0	1	0	0	1	1	1	1	1	0	0	1	1	1	1	1	0	1	0	0	0	1	0	0	1	0	1	1	1	1	1	0	0	1	1
RMG		Clear	1	0	0	0	0	1	1	1	1	0	1	0	0	1	0	1	1	1	1	1	0	0	1	1	1	1	1	1	0	1	0	0	1	1	1	0	1	1	1	1	1	1	1	0	1	0	1
RMG		Clear	1	0	0	1	1	1	1	1	1	0	0	1	0	1	0	1	1	1	1	1	1	0	1	1	1	1	1	1	0	1	0	1	1	1	0	0	1	1	1	1	1	1	1	0	1	1	1
RMG		Clear	1	1	0	1	1	0	1	1	0	0	1	1	0	1	0	1	1	1	1	1	1	0	0	1	1	1	1	1	0	1	0	1	1	1	0	0	1	1	1	1	1	1	1	0	0	1	1
RMG		Clear	1	1	0	1	0	1	1	1	1	0	1	0	1	0	1	1	1	1	1	1	0	0	1	1	0	1	1	1	1	1	0	0	0	1	0	1	1	0	1	1	1	1	0	0	1	0	1
RMG		Clear	1	1	0	1	0	1	1	1	1	0	1	0	0	1	0	0	1	1	1	1	1	0	0	1	1	1	1	1	0	1	0	1	1	1	1	1	0	0	1	1	1	1	1	0	0	1	1
RMG		Clear	1	0	0	1	1	1	1	1	1	0	0	1	1	1	1	0	1	1	1	1	0	0	1	1	1	1	1	1	1	1	0	1	1	1	0	0	1	1	1	1	1	1	0	0	1	1	1
RMG		Clear	1	1	0	0	0	1	1	1	1	0	0	1	1	1	1	0	1	1	1	1	1	0	1	1	1	1	1	1	1	1	0	1	1	1	0	0	1	0	1	1	1	1	0	0	1	1	1
RMG		Clear	1	0	0	1	0	1	1	1	1	0	0	1	0	1	0	1	1	1	1	1	0	1	1	1	1	1	1	1	1	1	0	1	1	1	0	0	0	1	0	1	1	1	1	0	1	1	1
RMG		Clear	1	1	0	0	1	1	1	1	1	0	1	0	1	1	0	1	1	0	1	1	1	0	0	1	1	1	1	0	0	1	0	1	1	1	1	0	0	1	1	1	1	1	1	0	1	1	1
RMG		Clear	1	1	0	1	0	0	1	1	1	0	1	1	1	1	0	1	1	0	1	1	1	1	0	1	1	1	1	1	1	1	0	1	1	1	1	1	1	0	0	1	1	1	0	0	1	0	1
RMG		Clear	0	1	0	1	0	0	1	1	1	0	1	0	1	1	1	1	1	1	1	1	0	1	1	1	1	1	1	1	1	1	0	1	1	1	1	1	0	0	1	1	1	1	0	0	1	1	1
RMG		Clear	1	1	0	1	0	1	1	1	1	0	1	1	0	1	1	1	0	1	1	1	1	0	0	1	1	1	1	1	1	1	0	1	1	1	1	1	0	1	1	1	1	1	0	0	0	0	1
RMG		Clear	1	1	0	1	0	1	1	1	1	0	1	1	1	0	1	1	1	1	1	1	1	0	1	0	0	1	1	1	1	1	0	1	1	1	0	0	1	1	1	1	1	1	0	0	1	1	1
RMG		Clear	1	1	0	1	0	1	1	1	1	0	1	0	0	1	0	0	1	1	1	1	0	0	0	1	1	1	1	1	1	1	0	1	1	1	1	1	0	1	1	1	1	1	0	0	1	1	1
RMG		Clear	1	1	0	1	0	1	1	1	1	0	1	1	1	1	0	0	1	1	1	1	0	0	0	1	1	1	1	1	1	1	0	1	1	1	1	1	0	0	1	1	1	1	1	0	0	1	1
RMG		Clear	1	0	0	1	0	1	1	1	1	0	1	1	1	1	1	0	1	1	1	1	0	0	1	1	1	1	1	1	1	1	0	1	1	1	1	1	0	0	1	1	1	1	0	0	1	0	1
RMG		Clear	1	1	0	1	1	0	1	1	1	0	1	0	1	1	1	1	1	1	1	1	0	0	1	1	1	1	1	1	1	1	0	1	1	1	0	1	1	0	1	1	1	1	1	0	1	0	1
ROS_Sic		Clear	0	1	0	1	1	0	1	1	1	0	1	0	1	1	0	0	0	1	1	1	0	0	0	1	1	1	1	1	1	1	0	1	1	1	0	0	1	0	0	1	1	1	1	0	1	0	1
ROS_Sic		Clear	1	1	0	1	1	0	1	1	1	0	1	0	1	1	1	1	0	1	1	1	0	0	0	1	1	1	1	1	1	1	0	0	1	1	0	0	1	0	0	1	1	1	0	1	1	0	1
ROS_Sic		Clear	1	0	0	1	0	0	1	1	1	0	1	1	1	1	0	1	0	1	1	1	1	0	1	1	1	1	1	1	1	1	0	1	1	0	1	0	1	1	1	1	1	0	0	0	1	0	1
ROS_Sic		Clear	1	1	0	1	0	0	1	1	1	0	1	0	1	1	1	1	0	1	1	1	1	0	0	1	1	1	1	1	1	1	0	1	1	1	1	0	0	1	1	1	1	1	0	0	1	0	1
ROS_Sic		Clear	1	0	0	1	0	1	1	1	1	0	1	0	0	1	0	0	0	1	1	1	1	0	1	1	1	1	1	1	1	1	0	1	1	1	1	1	1	1	1	1	1	1	0	0	1	0	1
ROS_Sic		Clear	0	1	0	1	1	1	1	1	1	0	1	1	1	1	0	1	0	1	1	1	0	1	1	1	1	1	1	1	1	1	0	0	1	0	1	0	1	0	1	1	1	1	1	0	1	1	1
ROS_Sic		Clear	1	1	1	1	0	1	1	1	1	0	1	1	0	1	0	1	1	1	1	1	1	0	0	0	1	0	1	1	1	1	0	1	1	0	1	1	0	1	0	1	1	1	0	1	1	1	1
ROS_Sic		Clear	1	1	0	1	1	1	1	1	0	0	1	1	0	1	0	1	1	1	1	1	1	0	0	1	1	1	1	1	1	1	0	0	1	0	1	1	1	1	0	1	1	1	1	0	1	1	1
ROS_Sic		Clear	1	1	1	1	1	1	1	1	1	0	1	1	1	1	0	1	1	0	1	1	1	0	1	1	1	1	0	1	1	1	0	1	1	0	1	0	1	0	1	1	1	0	0	0	1	0	1
ROS_Sic		Clear	1	1	1	1	1	1	1	1	1	0	1	1	0	1	0	0	0	1	1	0	1	0	1	1	1	1	1	1	1	1	0	1	1	1	1	0	1	1	1	1	1	1	0	1	1	0	1
ROS_Sic		Clear	1	1	0	1	1	0	1	1	1	0	1	1	1	1	0	1	0	1	1	0	1	0	1	1	1	1	1	1	1	1	0	1	1	1	1	0	1	1	1	1	1	1	0	0	1	1	1
ROS_Sic		Clear	1	1	0	1	1	1	1	1	1	0	1	1	0	1	0	0	1	1	1	0	1	0	1	1	1	1	1	1	1	1	0	1	1	1	0	0	1	1	1	1	1	1	1	0	1	0	1
ROS_Sic		Clear	1	0	0	1	1	0	1	1	1	0	1	1	0	1	1	1	1	1	1	0	1	0	1	1	1	1	1	1	1	1	0	0	1	1	0	0	1	1	1	1	1	1	1	0	1	1	1
ROS_Sic		Clear	0	1	0	0	1	1	1	1	1	0	1	1	1	1	1	1	1	1	1	1	1	1	1	1	1	1	1	1	1	1	0	1	1	1	0	0	0	1	1	1	1	1	1	1	1	0	1
ROS_Sic		Clear	1	0	0	1	1	0	1	1	1	0	1	1	0	1	1	1	1	1	1	0	1	0	1	1	1	1	1	1	1	1	0	0	1	1	0	0	1	1	1	1	1	1	1	0	1	1	1
ROS_Sic		Clear	1	1	0	1	1	1	1	1	1	0	1	1	1	1	1	1	1	1	1	1	1	0	1	1	1	1	1	1	1	1	0	0	1	1	0	0	1	1		1	1	1	1	0	0	1	1
ROS_Sic		Clear	1	1	1	1	1	1	1	1	1	0	1	1	0	1	0	0	1	1	1	0	1	0	1	1	0	1	1	1	1	1	0	1	1	1	0	0	1	1	1	1	1	1	1	1	1	0	1
ROS_Sic		Clear	1	0	0	0	1	1	1	1	1	0	1	1	0	1	1	1	1	1	1	1	1	0	1	1	1	0	1	1	1	1	0	1	1	1	1	1	0	1	1	1	1	1	0	1	1	1	1
ROS_Sic		Clear	0	1	0	1	1	1	1	1	1	0	1	1	1	1	1	1	1	1	1	1	1	0	1	1	1	1	1	1	1	1	0	1	1	1	1	0	1	1	1	1	1	1	1	1	1	0	1
SAM		Clear	0	1	0		0	0		1	0	0	1	1	0	1	0	0	0	1	1	0		0	0	1	0	1	1	0	0	1	0	0	1	1	0	0	0	1	1	1	1	1	1	1	1	0	1
SAM		Clear	1	0	0	1	1	0	1	1	1	0	1	0	1	1	0	1	0	0	1	0	0	0	0	1	1	1	1	1	1	1	0	1	0	0	1	0	0	1	1	1	1	1	0	0	1	0	1
SAM		Clear	1	1	0		1	1		1	1	0	1	0	1	1	0	0	1	1	1	1		1	1	1	1	1	1	1	0	1	0	0	1	1	0	0	0	0	0	1	1	1	0	1	1	1	1
SAM		Clear	1	0	0		1	1		1	0	0	1	1	0	1	1	1	1	0	1	0		0	1	1	1	1	1	1	1	1	0	1	1	1	0	0	1	0	0	1	1	1	0	0	1	0	1
SAM		Clear	1	1	0		1	0		1	1	0	1	1	1	1	0	0	0	1	1	1		0	0	1	0		1	1	1	1	0		1	1	0	0	0	0	1	1	1	1	1	1	1	0	1
SAM		Clear	1	1	0		1	1		1	1	0	1	1	1	1	0	0	1	1	1	1		0	0	1	1	0	1	1	1	1	0	1	1	1	0	0	0	0	1	1	1	1	0	0	1	1	1
SAM		Clear	1	0	0	1	0	0	1	1	1	0	1	1	0	1	0	0	0	1	1	0	0	0	0	1	1	1	1	1	0	1	0	1	1	1	0	0	1	1	1	1	1	1	1	1	1	0	1
SAM		Clear	1	1	0	1	0	0	1	1	1	0	1	1	0	1	0	1	0	0	1	1	1	0	0	1	1	1	1	1	1	1	0	1	1	0	1	0	0	1	1	1	1	1	0	0	1	1	1
SAM		Clear	1	1	0	1	1	1	1	1	1	0	1	1	0	1	1	0	1	0	1	0	0	0	0	1	1	0	1	1	1	1	0	1	1	1	1	0	1		1	1	1	1	0	0	0	0	1
SAM		Clear	1	1	0	1	0	1	1	1	1	0	1	1	0	1	1	1	1	0	1	1	1	0	1	1	1	0	0	1	1	1	0	0	1	1	0	0	0	0	0	1	1	1	0	0	1	1	1
SAM		Clear	1	0	0		1	1		1	1	0	1	1	1	1	1	1	1	1	1	0		0	1	1	0	1	1	1	1	1	0	1	1	1	0	0	0	1	1	1	1	1	0	1	1	1	1
SAM		Clear	1	0	0		1	0		1	1	0	1	1	0	1	1	1	1	1	1	1		0	1	1	1	0	1	1	1	1	0	1	1	1	1	0	0	1	1	1	1	1	0	0	1	0	1
SAM		Clear	1	1	0		1	1		1	1	0	1	1	1	1	0	0	1	1	1	1		0	0	1	1	1	1	1	1	1	0	0	1	0	1	0	0	1	1	1	1	1	1	0	1	1	1
SAM		Clear	1	0	0		0	1		1	1	0	1	1	1	1	1	1	0	1	1	0		1	1	1	1	1	1	1	1	1	0	0	1	0	1	0	1	0	1	1	1	1	1	0	1	0	1
SAM		Clear	1	0	0	1	1	1	1	1	1	0	1	1	0	1	0	0	1	1	1	1	1	1	0	1	1	0	0	1	1	1	0	1	1	1	1	1	0	0	0	1	1	1	0	0	1	1	1
SAM		Clear	0	1	0	1	1	1	1	1	1	0	1	1	0	1	0	0	1	1	1	1	1	1	1	1	1	1	1	1	0	1	0	0	1	1	0	0	0	1	1	1	1	1	0	1	1	0	1
SAM		Clear	1	1	0	1	1	1	1	1	1	0	1	1	0	1	0	0	0	1	1	0	1	0	1	1	1	1	1	1	1	1	0	1	1	1	0	0	1	1	1	1	1	1	1	1	1	0	1
SAM		Clear	1	1	0	1	1	1	1	1	1	0	1	1	1	1	0	1	0	1	1	1	0	0	0	0	1	1	1	0	0	1	0	0	1	1	1	1	1	1	1	1	1	1	0	1	1	0	1
SAM		Clear	1	1	0	1	0	0	1	1	1	0	1	1	0	1	0	1	0	1	1	1	1	0	0	1	1	0	1	1	1	1	0	1	1	1	1	0	0	1	1	1	1	1	1	0	1	1	1
SAM		Clear	1	1	0	1	1	0	1	1	1	0	1	1	0	1	0	1	1	0	1	1	1	0	0	1	1	1	1	1	0	1	0	1	1	0	1	0	1	1	1	1	1	1	1	0	1	0	1
SAM		Clear	1	1	0	1	1	0	1	1	1	0	1	1	0	1	0	1	0	1	1	0	1	0	0	1	0	1	1	1	1	1	0	0	1	1	1	1	0	1	1	1	1	1	1	1	1	1	1
SAM		Clear	0	1	0	1	1	0	1	1	1	0	1	1	0	1	1	1	0	1	1	1	1	0	1	1	1	1	1	1	1	1	0	0	1	1	0	0	1	1	1	1	1	1	1	1	1	0	1
SAM		Clear	1	1	0	1	1	1	1	1	1	0	1	1	1	1	0	0	1	1	1	1	0	0	0	0	1	1	1	1	1	1	0	1	1	1	0	0	0	0	1	1	1	1	1	0	1	1	1
SAM		Clear	1	1	0		1	1		1	1	0	1	1	0	1	1	1	1	1	1	1		0	1	1	1	1	1	1	1	1	0	1	1	1	0	0	0	1	1	1	1	1	0	0	1	0	1
SAM		Clear	1	1	0	1	1	1	1	1	1	0	1	1	0	1	0	0	1	1	1	1	0	0	0	1	1	1	1	1	1	1	0	1	1	1	0	0	0	1	1	1	1	1	1	1	1	0	1
SAR		Clear	0	1	0	1	1	1	1	1	1	0	0	1	0	1	0	0	1	0	1	1	0	0	0	0	1	0	1	1	0	1	0	1	1	1	0	0	0		0	1	1	1	0	0	0	0	1
SAR		Clear	1	0	0	1	1	0	1	1	1	0	1	0	0	1	0	1	1	0	1	1	0	1	0	1	1	0	1	1	1	1	0	0	1	1	1	1	0	0	0	1	1	1	0	0	0	0	1
SAR		Clear	1	1	0		1	1		1	1	0	1	1	0	1	0	0	0	1	1	1		0	0	1	1	0	0	1	1	1	0	1	1	1	0	0	1	1	1	1	1	1	0	0	0	1	1
SAR		Clear	0	1	0		1	0		1	0	0	0	1	0	1	0	0	1	0	1	1		1	1	1	0	1	1	1	1	1	0	0	1	1	1	0	1	1	1	1	1	1	0	0	0	1	1
SAR		Clear	0	1	0		1	1		1	0	0	1	0	1	1	0	0	1	1	1	1		1	1	1	1	1	1	1	1	1	0	0	0	0	1	1	0	0	0	1	1	1	0	0	0	1	1
SAR		Clear	1	1	0		1	0		1	1	0	1	0	1	1	0	0	1	1	1	1		1	1	1	1	1	1	1	1	1	0	0	1	1	0	0	0	0	0	1	1	1	0	0	0	0	1
SAR		Clear	1	1	0	1	1	1	1	1	1	0	1	0	0	1	0	1	1	0	1	1	0	1	0	1	1	1	1	1	1	1	0	0	1	1	1	1	0	0	0	1	1	1	0	0	0	0	1
SAR		Clear	1	1	0		1	0		1	1	0	1	0	0	1	0	1	1	0	1	1		1	0	1	1	0	1	1	1	1	0	0	1	1	1	1	0	1	1	1	1	1	1	0	0	1	1
SAR		Clear	1	1	0		1	1		1	1	0	1	1	0	1	0	0	0	1	1	1		0	0	1	1	1	1	1	1	1	0	1	1	1	0	0	0	0	0	1	1	1	1	1	1	1	1
SAR		Clear	1	1	0	0	1	0	0	1	1	0	1	0	0	1	0	0	1	0	1	1	1	0	0	1	1	1	1	1	1	1	0	1	1	1	1	0	1	1	1	1	1	1	1	0	1	1	1
SAR		Clear	1	1	0		1	1		1	1	0	1	0	1	1	0	0	1	1	1	0		0	0	1	0	1	1	1	1	1	0	1	1	0	0	0	1	1	1	1	1	1	1	1	1	1	1
SAR		Clear	1	1	0	1	1	0	1	1	0	0	0	1	1	1	0	0	1	1	1	0	0	0	0	1	0	1	1	1	1	1	0	0	1	1	1	0	1		1	1	1	1	1	0	1	1	1
SAR		Clear	1	1	0	1	1	0	1	1	0	0	0	1	1	1	0	0	1	1	1	0	0	0	0	1	0	1	1	1	1	1	0	0	1	1	1	0	1		1	1	1	1	1	0	1	1	1
SAR		Clear	1	1	0	1	1	0	1	1	1	0	0	1	0	1	0	0	0	1	1	1	0	0	0	1	1	1	1	1	1	1	0	1	1	1	1	1	1	0	1	1	1	1	1	1	1	0	1
SAR		Clear	0	1	0		1	0		1	0	0	1	1	1	1	0	0	1	0	1	1		0	1	1	1	1	1	1	1	1	0	0	1	1	1	0	1	1	1	1	1	1	1	0	1	1	1
SAR		Clear	0	1	0	1	1	1	1	1	1	0	1	1	0	1	0	0	1	1	1	1	1	1	1	1	1	1	1	1	0	1	0	1	1	1	0	0	0	0	1	1	1	1	0	0	1	1	1
SAR		Clear	0	1	0	1	1	0	1	1	1	0	1	0	1	1	0	1	1	1	1	0	0	0	0	1	1	1	1	1	1	1	0	1	1	1	0	0	1	1	1	1	1	1	1	0	1	1	1
SAR		Clear	1	1	0	0	1	1	1	1	1	0	0	1	1	1	0	1	1	0	1	1	0	1	0	1	1	1	1	0	0	1	0	1	1	0	1	0	1	1	1	1	1	1	1	0	0	1	1
SAR		Clear	1	1	0	1	1	1	1	1	1	0	1	0	1	1	0	0	0	1	1	1	0	0	1	1	1	1	1	0	0	1	0	1	1	1	1	1	0	0	1	1	1	1	0	0	1	1	1
SAR		Clear	1	1	0		1	1		1	1	0	1	1	0	1	0	1	0	1	1	1		0	1	1	1	1	1	1	1	1	0	1	1	1	1	0	1	1	1	1	1	1	1	0	0	1	1
SAR		Clear	1	1	0		1	1		1	1	0	1	1	0	1	1	1	0	0	1	1		1	0	1	1	1	1	1	1	1	0	1	1	1	0	0	1	1	1	1	1	1	0	0	0	0	1
SAR		Clear	0	1	0		1	0		1	1	0	1	0	1	1	0	0	1	1	1	1		0	1	1	1	1	1	1	1	1	0	1	1	0	1	1	1	0	1	1	1	1	1	1	1	0	1
SAR		Clear	1	1	0		1	1		1	1	0	1	1	0	1	0	1	1	1	1	1		0	0	1	1	0	1	1	1	1	0	1	1	1	1	1	1	1	1	1	1	1	0	0	0	1	1
SAR		Clear	1	1	0	0	0	1	1	1	1	0	0	1	1	1	0	1	1	1	1	1	1	1	0	1	1	1	1	0	0	1	0	1	1	0	1	0	1	1	0	1	1	1	1	0	1	0	1
SAR		Clear	1	1	0	1	1	0	0	1	1	0	1	1	1	1	0	0	1	1	1	1	1	0	0	1	1	1	1	1	1	1	0	0	1	1	1	0	1	1	0	1	1	1	1	0	1	0	1
SAR		Clear	0	1	0	1	1	0	1	1	1	0	1	0	1	1	0	1	1	1	1	1	1	1	1	1	1	1	1	1	1	1	0	0	1	1	0	0	0		0	1	1	1	1	0	1	1	1
SAR		Clear	0	1	0	0	1	1	1	1	1	0	1	0	1	1	0	1	0	1	1	1	1	0	1	1	1	1	1	1	1	1	0	0	1	1	1	1	1	1	1	1	1	1	0	0	1	0	1
SAR		Clear	1	1	0	1	1	1	1	1	1	0	1	1	1	1	0	0	0	1	1	1	1	1	1	1	0	1	1	1	1	1	0	0	1	1	1	0	1	1	0	0	1	1	0	1	1	1	1
SAR		Clear	1	1	0	0	1	1	1	1	1	0	1	0	1	1	0	1	1	0	1	1	1	1	1	1	1	1	1	1	1	1	0	1	1	1	1	1	1	1	1	1	1	1	1	0	0	0	1
SAR		Clear	1	1	0	1	1	0	1	1	1	0	1	1	1	1	0	1	1	0	1	1	1	0	1	1	1	1	1	1	0	1	0	0	1	1	1	0	1	0	1	1	1	1	1	1	1	0	1
Sardo-Bruna		Clear	0	1	0	1	1	0	1	1	1	1	0	0	1	1	0	0	1	0	1	1	0	0	1	1	1	1	1	1	1	1	0	0	1	1	0	0	0	0	1	1	1	1	1	0	1	1	1
Sardo-Bruna		Clear	0	1	0	0	1	1	1	1	1	0	1	1	0	1	0	1	0	1	1	1	1	0	1	1	1	1	1	1	0	1	0	0	1	1	1	0	1	0	1	1	1	1	1	0	1	0	1
Sardo-Bruna		Clear	1	1	0	0	1	0	1	1	1	0	1	1	1	1	0	0	1	1	1	1	1	0	0	1	1	1	1	1	0	1	0	0	1	0	1	1	1	0	1	1	1	1	0	0	1	0	1
Sardo-Bruna		Clear	0	1	0	0	0	1	1	1	1	0	1	1	1	1	0	1	0	1	1	1	1	1	1	1	1	0	1	1	1	1	0	1	1	1	0	0	0	1	0	1	1	1	1	0	1	0	1
Sardo-Bruna		Clear	1	1	0	1	0	1	1	1	1	0	0	0	1	1	0	1	1	1	1	0	1	0	0	1	1	1	1	1	1	1	0	1	1	1	0	0	0	0	1	1	1	1	1	0	1	0	1
Sardo-Bruna		Clear	1	1	0	1	1	0	1	1	1	0	1	1	0	1	0	0	1	0	1	1	1	0	0	1	1	1	1	1	1	1	0	1	1	1	0	0	1	1	1	1	1	1	1	1	1	1	1
Sardo-Bruna		Clear	1	1	0	0	1	1	1	1	1	0	1	1	1	1	0	1	1	0	1	1		0	0	1	1	1	1	1	1	1	0		1	1	0	0	0	1	1	1	1	1	1	0	1	1	1
Sardo-Bruna		Clear	1	1	0	1	1	0	1	1	1	0	1	1	1	1	0	0	1	1	1	0	1	0	1	1	1	0	1	1	1	1	0	0	1	1	1	0	1	1	1	1	1	1	1	0	1	0	1
Sardo-Bruna		Clear	1	1	0	1	1	1	1	1	1	0	1	1	1	1	1	0	1	1	1	1	1	0	0	1	0	1	1	1	1	1	0	1	1	1	0	0	1	1	1	1	1	1	1	0	1	1	1
VAR-OTT		Clear	1	0	0	1	0	0	1	1	1	0	0	0	0	1	0	1	1	0	1	1	1	0	0	1	1	1	1	1	1	1	0	0	1	1	0	0	0	0	1	1	1	1	0	1	1	0	1
VAR-OTT		Clear	1	0	0	1	1	1	1	1	1	0	0	1	0	1	0	0	1	1	1	1	0	0	0	0	1	0	0	1	1	1	0	0	1	0	0	0	0	1	0	0	1	0	1	1	1	0	1
VAR-OTT		Clear	0	1	0	1	1	0	1	1	1	0	1	1	0	1	0	1	0	0	1	0	1	0	0	1	1	1	1	1	0	1	0	1	1	1	0	0	0	0	0	1	1	1	0	0	1	0	1
VAR-OTT		Clear	1	1	0	1	1	0	0	1	1	0	1	0	0	1	0	0	0	1	1	1	1	0	1	1	1	1	1	1	0	1	0	1	1	1	0	0	0	0	0	1	1	1	0	1	1	0	1
VAR-OTT		Clear	0	1	0	0	1	1	1	1	1	0	1	0	0	1	0	1	1	0	1	0	1	0	1	1	1	1	1	0	0	1	0	1	1	1	0	0	0	0	1	1	1	1	0	0	1	0	1
VAR-OTT		Clear	1	1	0	1	1	0	0	1	1	0	1	0	0	1	0	0	0	1	1	1	1	0	1	1	1	1	1	1	0	1	0	1	1	1	0	0	0	0	0	1	1	1	0	1	1	0	1
VAR-OTT		Clear	0	1	0	0	1	1	1	1	1	0	1	0	0	1	0	1	1	0	1	0	1	0	1	1	1	1	1	0	0	1	0	1	1	1	0	0	0	0	1	1	1	1	0	0	1	0	1
VAR-OTT		Clear	1	1	0	0	1	0	1	1	1	0	1	0	1	1	0	1	1	0	1	1	0	1	0	1	1	1	1	1	1	1	0	0	0	0	1	1	0	0	0	1	1	0	0	1	1	0	1
VAR-OTT		Clear	1	1	0	1	1	0	0	1	1	0	1	0	0	1	0	0	0	1	1	1	1	0	0	1	1	1	1	1	1	1	0	1	1	1	0	0	0	0	1	1	1	1	0	0	1	0	1
VAR-OTT		Clear	1	0	0	1	0	1	1	1	1	0	1	0	1	1	0	0	1	0	1	0	1	0	0	1	1	1	1	1	1	1	0	1	1	1	0	0	0	1	0	1	1	1	0	0	1	0	1
VAR-OTT		Clear	1	0	0	1	0	0	1	1	1	0	1	0	1	1	0	1	1	0	1	1	1	0	0	1	1	1	1	1	1	1	0	1	1	1	0	0	0	0	1	1	1	1	0	0	1	0	1
VAR-OTT		Clear	0	1	0	1	1	1	1	1	1	0	1	1	1	1	0	0	0	1	1	0	1	0	0	0	0	1	1	1	1	1	0	1	1	1	1	0	1	1	1	1	1	1	0	0	1	0	1
VAR-OTT		Clear	1	1	0	1	1	0	1	1	1	0	1	0	0	1	0	0	1	1	1	1	0	0	1	1	1	1	1	1	0	1	0	0	1	1	0	0	0	1	0	1	1	1	1	1	1	0	1
VAR-OTT		Clear	0	1	0	0	1	0	1	1	1	0	1	0	1	1	0	1	0	0	1	1	1	0	0	1	1	1	1	0	1	1	0	1	1	1	1	0	1	0	1	1	1	1	0	0	1	1	1
VAR-OTT		Clear	1	1	0	0	1	0	1	1	1	0	1	0	1	1	0	1	1	0	1	1	0	1	0	1	1	1	1	1	1	1	0	0	0	0	1	1	1	0	0	1	1	0	1	1	1	0	1
VAR-OTT		Clear	1	1	0	1	0	1	1	1	1	0	1	0	0	1	0	1	1	0	1	1	1	0	1	1	1	1	1	1	1	1	0	0	1	1	0	0	0	0	1	1	1	1	0	1	1	0	1
VAR-OTT		Clear	0	1	0	1	1	1	1	1	1	0	0	1	0	1	0	1	1	0	1	1	1	0	0	1	1	0	1	1	1	1	0	1	1	1	0	0	0	0	0	1	1	1	1	0	1	0	1
VAR-OTT		Clear	1	1	0	1	0	1	1	1	1	0	0	0	0	1	0	1	1	1	1	1	1	0	0	1	1	1	1	1	1	1	0	1	1	1	0	0	0	0	1	1	1	1	1	1	1	0	1
VAR-OTT		Clear	1	1	0	1	0	1	1	1	1	0	1	0	0	1	0	1	1	0	1	1	1	0	1	1	1	1	1	1	1	1	0	0	1	1	0	0	0	0	1	1	1	1	0	1	1	0	1
VAR-OTT		Clear	1	1	0	1	1	0	1	1	1	0	0	0	0	1	0	1	1	1	1	1	1	0	0	1	1	1	1	1	1	1	0	1	1	1	0	0	0	0	1	1	1	1	0	1	1	0	1
VAR-OTT		Clear	1	1	0	1	0	1	1	1	1	0	1	0	1	1	0	1	1	0	1	1	1	0	0	1	1	1	1	1	1	1	0	0	1	1	0	0	0	0	1	1	1	1	1	1	1	1	1
VAR-OTT		Clear	1	1	0	1	1	0	1	1	1	0	1	1	1	1	0	1	1	0	1	1	1	0	0	1	1	1	1	1	1	1	0	0	1	1	0	0	1	1	1	1	1	1	0	1	1	0	1
VAR-OTT		Clear	1	1	0	1	0	1	1	1	1	0	1	0	1	1	0	1	1	1	1	0	1	0	0	1	1	1	1	1	1	1	0	1	1	1	0	0	0	0	1	1	1	1	1	0	1	0	1
VAR-OTT		Clear	1	1	0	0	1	0	1	1	1	0	1	0	1	1	0	1	1	0	1	1	0	1	0	1	1	1	1	1	1	1	0	0	1	0	1	1	0	1	0	1	1	1	1	1	1	0	1
VAR-OTT		Clear	1	1	0	1	1	1	1	1	1	0	1	0	0	1	0	1	1	1	1	1	0	0	1	1	1	1	1	1	1	1	0	0	1	1	0	0	0	0	1	1	1	1	0	1	1	0	1
VAR-OTT		Clear	0	1	0	0	1	1	1	1	1	0	1	1	0	1	0	1	1	1	1	1	0	0	1	1	1	1	1	1	1	1	0	1	1	1	0	0	1	0	1	1	1	1	0	0	1	0	1
VAR-OTT		Clear	1	1	0	1	1	0	1	1	1	0	1	1	0	1	0	1	1	0	1	1	1	1	0	1	1	1	1	1	1	1	0	0	1	1	0	0	1	0	1	1	1	1	0	1	1	1	1
VAR-OTT		Clear	1	1	0	1	0	1	1	1	1	0	0	0	0	1	0	1	1	1	1	0	1	0	0	1	0	1	1	1	1	1	0	1	1	1	1	0	1	1	1	1	1	1	1	0	1	1	1
VAR-OTT		Clear	1	1	0	0	1	1	1	1	1	0	1	1	0	1	0	0	1	0	1	1	1	0	0	1	1	0	1	1	1	1	0	1	1	1	1	0	1	1	1	1	1	1	0	0	0	1	1
VAR-OTT		Clear	1	0	0	1	1	0	0	1	1	0	1	1	1	1	0	0	1	0	1	1	1	1	1	1	1	1	0	1	1	1	0	1	1	1	1	0	1	0	1	1	1	1	0	1	1	1	1
VAR-OTT		Clear	0	1	0	1	1	1	1	1	1	0	1	0	0	1	0	1	1	1	1	1	1	0	0	1	1	1	1	1	1	1	0	1	1	1	1	0	1	0	1	1	1	1	1	0	1	0	1
VAR-OTT		Clear	1	1	0	1	0	1	1	1	1	0	0	0	0	1	0	1	1	0	1	1	1	0	1	1	1	1	1	1	1	1	0	0	1	1	1	0	1	1	1	1	1	1	0	1	1	1	1
VAR-OTT		Clear	1	1	0	1	1	1	1	1	1	0	1	1	0	1	0	1	0	0	1	1	1	0	1	1	1	1	1	1	1	1	0	1	1	1	1	0	0	1	1	1	1	1	1	0	1	0	1
VAR-OTT		Clear	1	1	0	1	0	1	1	1	1	0	0	0	0	1	0	1	1	0	1	1	1	0	1	1	1	1	1	1	1	1	0	0	1	1	1	0	1	1	1	1	1	1	0	1	1	1	1
VAR-OTT		Clear	1	0	0	1	1	1	1	1	1	0	1	0	0	1	0	0	1	1	1	1	1	0	1	1	0	1	1	1	1	1	0	1	1	0	1	0	1	1	1	1	1	1	0	0	1	1	1
VAR-OTT		Clear	1	1	0	1	0	1	1	1	1	0	1	0	0	1	0	1	1	1	1	1	1	0	1	1	1	1	1	1	1	1	0	1	1	1	0	0	1	0	1	1	1	1	1	0	1	1	1
VAR-OTT		Clear	1	0	0	1	0	1	1	1	1	0	0	0	0	1	0	1	1	1	1	1	1	0	0	1	1	1	1	1	1	1	0	1	1	1	1	0	1	1	1	1	1	1	0	1	1	1	1
VAR-OTT		Clear	1	1	0	1	0	1	1	1	1	0	1	1	0	1	0	1	1	1	1	1	1	1	0	1	1	0	1	1	1	1	0	1	1	1	0	0	0	1	1	1	1	1	1	0	1	0	1
VAR-OTT		Clear	1	1	0	1	1	1	1	1	1	0	1	0	0	1	1	1	1	1	1	0	1	0	0	1	0	1	1	1	1	1	0	1	1	1	0	0	1	1	1	1	1	1	1	0	1	1	1
VAR-OTT		Clear	0	1	0	1	1	1	1	1	1	0	1	1	0	1	0	1	0	1	1	1	1	1	1	1	1	1	1	1	1	1	0	1	1	1	1	0	0	1	1	1	1	1	1	0	1	0	1
VAR-OTT		Clear	1	1	0	1	1	0	1	1	1	0	1	0	0	1	1	1	1	1	1	1	1	0	0	1	1	1	1	1	1	1	0	0	1	0	1	1	1	0	1	1	1	1	1	1	1	1	1
VAR-OTT		Clear	1	1	0	1	1	0	1	1	1	0	1	0	1	1	1	1	1	0	1	1	1	1	0	1	1	1	1	1	1	1	0	1	1	1	1	1	1	1	1	1	1	1	1	1	1	1	1
VAR-OTT		Clear	1	1	0	1	1	1	1	1	1	0	1	1	1	1	0	1	0	1	1	1	1	0	1	1	1	1	1	1	1	1	0	1	1	1	1	1	1	1	1	1	1	1	1	0	1	0	1
[truncated: 14 more columns]
